# Supplementary material for: Molecular systematics of the Sicista tianschanica species complex: a contribution from historical DNA analysis
Source: PeerJ. 2021 Jan 12;9:e10759. doi: 10.7717/peerj.10759 (PMC7810041; doi:10.7717/peerj.10759)
Supplement: Supplemental Information 1 [file peerj-09-10759-s001.fas]

>MK259969_Sicista_caudata_17
NNNNNNNNNNNNNNNNNNNNNNNNNNNNNNNNNNNNNNTCGCGAGATTCTGGGCATCTCAGACCCTCAGACACTGGCACATGTGCTTACAGCTGGGGTACAGAGTTCCTTGAATGACCCACGCCTGGTTATCTCCTATGAACCCAGCAGCCTTGAGACTTCCCAGCAAGCCTCAGTGCTCACCAACCTCACTCGAGAGGAACTGCTGGTCCAGCTGCAGAAGAACATCCACCATGAGGTCCTGGAGGGCAATGTGGGTTATCTACGTGTGGATGATCTCCCGGGGCAGGAGGTACTGAGTGAACTAGGGGGGTTCCTGGTGAGCCACGTGTGGAAGCAGCTCATGGGCACTTCCGCCTTGGTGCTGGATCTCCGGCACTGCACTGGAGGCCACGTCTCTGGTATCCCCTATGTCATCTCCTACTTGCACCCTGGAAATAGCGTCGTTCATGTGGACACCATCTACAATCGCCCCTCCAATACCACCACGGAGATCTGGACCTTGCCCAAGGTCCTGGGAGAGCGGTACAGTGCCGACAAGGATGTGGTAGTCCTCACCAGTGGTCACACAGGAGGTGTGGCTGAGGACATCACCTACATCCTCAAACAGATGCGCAGGGCCATTGTGGTGGGTGAGCGGACTGAGGGGGGTGCTCTAGATCTCCAGAAGCTGAGAATAGGCCAGTCCAACTTCTTCCTCACGGTGCCTGTTTCCAGGTCCCTGGGGCCTCTGGGCGGAGGCGGACAGACATGGGAGGGCAGCGGAGTGCTGCCCTGCGTGGGGACACCAGCTGAGCATGCCCTGGAGAAGGCCCTAGCCATCCTCACCCTGCGTCGTGCCCTGCCAGGTGTGGTCCTCCGCCTGCAGGAGGCCCTTCAGGATTACTACACACTGGTGGACCGTGTACCAGCCTTGCTGCACCACCTGGCCAGCATGGACTACTCAGCTGTGGTCTCTGAGGAGGATCTCGTGACTAAGCTCAATGCCGGCTTGCAGGCTGTGTCCGAGGACCCACGGCTCTTGGTGAGGGCCGTTGGGCCCAAAGAAACCTCCTCTGGTTCTGAGACTGAAGCAGATGATGCCACAGCAATAGACCCCGAGGTACCCAGGAGTGAGGCTGCCCGGAAGGCCCTAGTGNNNNNNNNNNNNNNNNNNNNNNNNNNNNNNNNNNNNNNNNNNNNNNNNNNNNNNNNNNNNNNNNNNNNNNNNNNNNNNNNNNNNNNNNNN
>KM397167.1_Sicista_concolor_MK0509BL02
NNNNNNNNNNNNNNNGCCATCCAGCAGGCCATGAAGAGTCGCGAGATTCTGGGCATCTCAGACCCTCAGACACTGGCACGTGTGCTCACAGCTGGGGTGCAGAGTTCCTTGAATGACCCACGCCTGGTCATCTCCTATGAACCCAGCAGCCTTGAGGCGTCCCAGCAAGCCTCAGTGCTCACCAACCTCAATCGAGAGGAACTGCTGGTCCAGCTGCAGAAGAACATCCGCCATGAGGTCCTGGAGGGCAATGTGGGTTATCTACGTGTGGATGACCTCCCGGGGCAGGAGGTACTGAGTGAACTAGGGGGGTTCCTGGTGGACCACGTGTGGAAGCAGCTCATGGGCACTTCCGCCTTGGTGCTGGATCTCCGGCACTGCACTGGAGGCCACGTCTCTGGTATCCCCTATGTCATCTCCTACTTGCACCCTGGAAATAGCGTCGTGCACGTGGACACCATCTACAATCGCCCCTCCAATACCACCACGGAGATCTGGACCTTGCCCAAGGTCCTGGGAGAGCGGTACAGTGCCGACAAGGATGTGGTAGTCCTCACCAGTGGTCGCACAGGAGGTGTGGCTGAGGACATCACCTACATCCTCAAACAGATGCGCAGGGCCATTGTGGTGGGTGAGCGGACTGAGGGGGGTGCTCTAGACCTCCAGAAGCTGAGAATAGGCCAGTCCAACTTCTTCCTCACGGTGCCTGTGTCCAGGTCCCTGGGGCCTCTGGGCGGAGGCGGACAGACATGGGAGGGCAGTGGAGTGCTGCCCTGCGTGGGGACACCAGCTGAGCATGCCCTGGAGAAGGCCCTAGCCATCCTCACCCTGCGTCGTGCCCTGCCGGGTGTGGTCCTCCGCCTGCAGGAGGCCCTTCAGGATTACTACACACTGGTGGACCGTGTACCAGCCCTGCTGCACCACCTGGCCAGCATGGACTACTCGGCTGTGGTCTCCGAGGAGGATCTCGTGACTAAGCTCAATGCTGGCTTGCAGGCTGTGTCGGAGGACCCACGGCTCCTGGTGAGGGCCGTTGGACCCAAAGAAACCTCCTCTGGTCCTGAGGCTGGAGCAGATGATTCCACAACAATAGACCCTGAGGTACCCAGGAGTGAGGCTGCCCGGAAGGCCCTAGTGGACTCTGTGTTTGAGGTGTCAGTGCTACCAGGCANNNNNNNNNNNNNNNNNNNNNNNNNNNNNNNNNNNNNNNNNNNNNNNNNNNNNNNN
>KM397153.1_Sicista_tianshanica_NT0609AQ10
ATGGGGATGCAAGCAGCCATCCAGCAGGCCATGAAGAGTCGTGAGATTCTGGGCATCTCAGACCCTCAGACACTGGCACATGTGCTCACAGCTGGGGTGCAGAGTTCCTTGAATGACCCACGCCTGGTCATCTCCTATGAACCCAGCAGCCTTGAGGCTTCCCAGCAAGCCTCAGTGCTCACCAACCTCACTCGAGAGGAACTGCTGGTCCAGCTGCAGAAGAACATTCACCATGAGGTCCTGGAGGGCAATGTGGGTTATCTACGTGTGGATGACCTACCGGGGCAGGAGGTACTGAGTGAACTAGGAGGGTTCCTGGTGGACCACGTGTGGAAGCAGCTCATGGGCACTTCCGCCTTGGTGCTGGATCTCCGGCACTGCACTGGAGGCCACGTCTCTGGTATCCCCTATGTCATCTCCTACTTGCACCCTGGAAATAGCGTTGTGCACGTGGACACCATCTACAATCGCCCCTCCAATACCACCACGGAGATCTGGACCTTGCCCAAGGTCCTGGGAGAGCGGTACAGTGCCGACAAGGATGTGGTAGTCCTCACCAGTGGTCGCACAGGAGGTGTGGCTGAGGACATCACCTACATCCTCAAACAGATGCGCAGAGCCATTGTGGTGGGTGAGCGGACTGAGGGGGGTGCTCTAGACCTCCAGAAGCTGAGAATAGGCCAGTCCAACTTCTTCCTCACGGTGCCTGTGTCCAGGTCCCTGGGGCCTCTGGGCGGAGGCGGACAAACATGGGAGGGCAGCGGAGTGCTGCCCTGCGTGGGGACACCAGCTGAGCATGCCCTGGAGAAGGCCCTGGCTATCCTCACCCTGCGTCGTGCCCTGCCAGGTGTGGTCCTCCGCCTGCAGGAGGCCCTTCAGGATTACTACACACTGGTGGACCGTGTACCAGCCCTGCTGCACCACCTGGCCAGCATGGACTACTCGGCTGTGGTCTCCGAGGAGGATCTTGTGACTAAGCTCAATGCCGGCTTGCAGGCTGTGTCTGAGGACCCACGGCTCCTGGTGAGGGCCGTCGGGCCCAAAGAAACCTCCTCTGGTCCTGAGGCTGGAGCAGATGACGTCACAGGAATAGACCCCGAGGTACCCAGCAGTGAGGCTGCCCGGAAGGCCCTAGTGGACTCTGTGTTTGAGGTGTCAGTGCTACCAGGCANNNNNNNNNNNNNNNNNNNNNNNNNNNNNNNNNNNNNNNNNNNNNNNNNNNNNNNN
>KM397154.1_Sicista_tianshanica_NT0609BR03
ATGGGGATGCAAGCAGCCATCCAGCAGGCCATGAAGAGTCGTGAGATTCTGGGCATCTCAGACCCTCAGACACTGGCACATGTGCTCACAGCTGGGGTGCAGAGTTCCTTGAATGACCCACGCCTGGTCATCTCCTATGAACCCAGCAGCCTTGAGGCTTCCCAGCAAGCCTCAGTGCTCACCAACCTCACTCGAGAGGAACTGCTGGTCCAGCTGCAGAAGAACATTCACCATGAGGTCCTGGAGGGCAATGTGGGTTATCTACGTGTGGATGACCTACCGGGGCAGGAGGTACTGAGTGAACTAGGAGGGTTCCTGGTGGACCACGTGTGGAAGCAGCTCATGGGCACTTCCGCCTTGGTGCTGGATCTCCGGCACTGCACTGGAGGCCACGTCTCTGGTATCCCCTATGTCATCTCCTACTTGCACCCTGGAAATAGCGTTGTGCACGTGGACACCATCTACAATCGCCCCTCCAATACCACCACGGAGATCTGGACCTTGCCCAAGGTCCTGGGAGAGCGGTACAGTGCCGACAAGGATGTGGTAGTCCTCACCAGTGGTCGCACAGGAGGTGTGGCTGAGGACATCACCTACATCCTCAAACAGATGCGCAGAGCCATTGTGGTGGGTGAGCGGACTGAGGGGGGTGCTCTAGACCTCCAGAAGCTGAGAATAGGCCAGTCCAACTTCTTCCTCACGGTGCCTGTGTCCAGGTCCCTGGGGCCTCTGGGCGGAGGCGGACAAACATGGGAGGGCAGCGGAGTGCTGCCCTGCGTGGGGACACCAGCTGAGCATGCCCTGGAGAAGGCCCTGGCTATCCTCACCCTGCGTCGTGCCCTGCCAGGTGTGGTCCTCCGCCTGCAGGAGGCCCTTCAGGATTACTACACACTGGTGGACCGTGTACCAGCCCTGCTGCACCACCTGGCCAGCATGGACTACTCGGCTGTGGTCTCCGAGGAGGATCTTGTGACTAAGCTCAATGCCGGCTTGCAGGCTGTGTCTGAGGACCCACGGCTCCTGGTGAGGGCCGTCGGGCCCAAAGAAACCTCCTCTGGTCCTGAGGCTGGAGCAGATGACGTCACAGGAATAGACCCCGAGGTACCCAGCAGTGAGGCTGCCCGGAAGGCCCTAGTGGACTCTGTGTTTGAGGTGTCAGTGCTACCAGGCANNNNNNNNNNNNNNNNNNNNNNNNNNNNNNNNNNNNNNNNNNNNNNNNNNNNNNNN
>JF938868_Sicista_tianshanica_Sc
NNNNNNNNNNNNNNNNNNNNNNNNNNNNNNNNNNNNNNNNNNNNNNNNNNNNNNNNNNNNNNNNNNNNNNNNNNNNNNNNNNNNNNNNNNNNNNNNNNNNNNNNNNNNNNNNNNNNNNNNNNNNNNNNNNNNNCCTATGAACCCAGCAGCCTCGAGGCTTCCCAGCAAGCCTCAGTGCTCACCAACCTCACTCGAGAGGAACTGCTGGTCCAGCTGCAGAAGAACATCCACCATGAGGTCCTGGAGGGCAATGTGGGTTATCTACGCGTGGATGACCTCCCGGGGCAGGAGGTACTGAGTGAACTAGGAGGGTTCCTGGTGGACCACGTGTGGAAGCAGCTCATGGGCACTTTCGCCTTGGTGCTGGATCTCCGGCACTGCACTGGAGGCCACGTCTCTGGTATCCCCTATGTCATCTCCTACTTGCACCCTGGAAATAGCGTCGTGCACGTGGACACCATCTACAATCGCCCCTCCAATACCACCACGGAGATCTGGACCTTGCCCAAGGTCCTGGGAGAGCGGTACAGTGCCGACAAGGATGTGGTAGTCCTCACCAGTGGTCGCACAGGAGGTGTGGCTGAGGAYATCACCTACATCCTCAAACAGATGCGCAGGGCCATTGTGGTGGGTGAGCGGACTGAGGGGGGTGCTCTAGACCTCCAGAANNNNNNNNNNNNNNNNNNNNNNNNNNNNNNNNNNNNNNNNNNNNNNNNNNNNNNNNNNNNNNNNNNNNNNNNNNNNNNNNNNNNNNNNNNNNNNNNNNNNNNNNNNNNNNNNNNNNNNNNNNNNNNNNNNNNNNNNNNNNNNNNNNNNNNNNNNNNNNNNNNNNNNNNNNNNNNNNNNNNNNNNNNNNNNNNNNNNNNNNNNNNNNNNNNNNNNNNNNNNNNNNNNNNNNNNNNNNNNNNNNNNNNNNNNNNNNNNNNNNNNNNNNNNNNNNNNNNNNNNNNNNNNNNNNNNNNNNNNNNNNNNNNNNNNNNNNNNNNNNNNNNNNNNNNNNNNNNNNNNNNNNNNNNNNNNNNNNNNNNNNNNNNNNNNNNNNNNNNNNNNNNNNNNNNNNNNNNNNNNNNNNNNNNNNNNNNNNNNNNNNNNNNNNNNNNNNNNNNNNNNNNNNNNNNNNNNNNNNNNNNNNNNNNNNNNNNNNNNNNNNNNNNNNNNNNNNNNNNNNNNNNNNNNNNNNNNNNNNNNNNNNNNNNNNNNNNNNNNNNNNNNNNNNNNNNNNNNNNN
>AF297288_Sicista_tianshanica
NNNNNNNNNNNNNNNGCCATCCAGCAGGCCATGAAGAGTCGCGAGATTCTGGGCATCTCAGACCCTCAGACACTGGCACATGTGCTCACAGCTGGGGTGCAGAGTTCCTTGAATGACCCACGCCTGGTCATCTCCTATGAACCCAGCAGCCTCGAGGCTTCCCAGCAAGCCTCAGTGCTCACCAACCTCACTCGAGAGGAACTGCTGGTCCAGCTGCAGAAGAACATCCACCATGAGGTCCTGGAGGGCAATGTGGGTTATCTACGCGTGGATGACCTCCCGGGGCAGGAGGTACTGAGTGAACTAGGAGGGTTCCTGGTGGACCACGTGTGGAAGCAGCTCATGGGCACTTTCGCCTTGGTGCTGGATCTCCGGCACTGCACTGGAGGCCACGTCTCTGGTATCCCCTATGTCATCTCCTACTTGCACCCTGGAAATAGCGTCGTGCACGTGGACACCATCTACAATCGCCCCTCCAATACCACCACGGAGATCTGGACCTTGCCCAAGGTCCTGGGAGAGCGGTACAGTGCCGACAAGGATGTGGTAGTCCTCACCAGTGGTCGCACAGGAGGTGTGGCTGAGGAYATCACCTACATCCTCAAACAGATGCGCAGGGCCATTGTGGTGGGTGAGCGGACTGAGGGGGGTGCTCTAGACCTCCAGAAGCTGAGAATAGGCCAGTCCAACTTCTTCCTCACGGTGCCTGTGTCCAGGTCCCTGGGGCCTCTGGGCGGAGGCGGACAAACATGGGAGGGCAGCGGAGTGCTGCCCTGCGTGGGGACACCAGCTGAGCATGCCCTGGAGAAGGCCCTGGCCATCCTCACGCTGCGCCGTGCCCTGCCAGGTGTGGTCCTCCGCCTGCAGGAGGCCCTTCAGGATTACTACACACTGGTGGACCGTGTACCAGCCCTGCTGCACCACCTGGCCAGCATGGACTACTCGGCTGTGGTCTCCGAGGAGGATCTTGTGACTAAGCTCAATGCCGGCTTGCAGGCTGTGTCTGAGGACCCACGGCTCCTGGTGAGGGCCGTTGGGCCCAAAGAAACCTCCTCTGGTCTTGAGGCTGGAGCAGATGATGCCACAGCAATAGACCCCGAGGTACCCAGGAGTGAGGCTGCCCGGAAGGCCCTAGTGGACTCTGTGTTTGAAGTGTCAGTGCTACCAGGCAATGTGGGCTACCTGCGCTTTGACAAGTTTGCTGATGCCTCTGTGATAATGACACTG
>KY967480_S_tianshanica_Tarbagatai
NNNNNNNNNNNNNNNNNNNNNNNNNNNNNNNNNNNNNNNNNNNNNNNNNNNNNNNNNNNNGACCCTCAGACACTGGCACATGTGCTCACAGCTGGGGTGCAGAGTTCCTTGAATGACCCACGCCTGGTCATCTCCTATGAACCCAGCAGCCTCGAGGCTTCCCAGCAAGCCTCAGTGCTCACCAACCTCACTCGAGAGGAACTGCTGGTCCAGCTGCAGAAGAACATCCACCATGAGGTCCTGGAGGGCAATGTGGGTTATCTACGCGTGGATGACCTCCCGGGGCAGGAGGTACTGAGTGAACTAGGAGGGTTCCTGGTGGACCATGTGTGGAAGCAGCTCATGGGCACTTCCGCCTTGGTGCTGGATCTCCGGCACTGCACTGGAGGCCACGTCTCTGGTATCCCCTATGTCATCTCCTACTTGCACCCTGGAAATAGCGTCGTGCACGTGGACACCATCTACAATCGCCCCTCCAATACCACCACGGAGATCTGGACCTTGCCCAAGGTCCTGGGAGAGCGGTACAGTGCCGACAAGGATGTGGTAATCCTCACCAGTGGTCGCACAGGAGGTGTGGCTGAGGATATCACCTACATCCTCAAACAGATGCGCAGGGCCATTGTGGTGGGTGAGCGGACTGAGGGGGGTGCTCTAGACCTCCAGAAGCTGAGAATAGGCCAGTCTAACTTCTTCCTCACGGTGCCTGTGTCCAGGTCCCTGGGGCCTCTGGGCGGAGGCGGACAAACATGGGAGGGCAGCGGAGTGCTCCCCTGCGTGGGGACACCAGCTGAGCATGCCCTGGAGAAGGCCCTGGCCATCCTCACGCTGCGCCGTGCCCTGCCAGGTGTGGTCCTCCGCCTGCAGGAGGCCCTTCAGGATTACTACACACTGGTGGACCGTGTACCAGCCCTGCTGCACCACCTGGCCAGCATGGACTACTCGGCTGTGGTCTCCGAGGAGGATCTCGTGACTAAGCTCAATGCCGGCTTGCAGGCTGTGTCTGAGGACCCACGGCTCCTGGTGAGGGCCGTTGGGCCCAAAGAAACCTCCTCTGGTCTTGAGGCTGGAGCAGATGATGCCACAGCAATAGACCCCGAGGTACCCAGGAGTGAGNNNNNNNNNNNNNNNNNNNNNNNNNNNNNNNNNNNNNNNNNNNNNNNNNNNNNNNNNNNNNNNNNNNNNNNNNNNNNNNNNNNNNNNNNNNNNNNNNNNNNNNNNNNNNNN
>MT418305_S146655
NNNNNNNNNNNNNNNNNNNNNNNNNNNNNNNNNNNNNNNNNNNNNNNNNNNNNNNNNNNNNNNCCTCAGACACTGGCACATGTGCTCACAGCTGGGGTGCAGAGTTCCTTGAATGACCCACGCCTGGTCATCTCCTATGAACCCAGCAGCCTCGAGGCTTCCCAGCAAGCCTCAGTGCTCACCAACCTCACTCGAGAGGAACTGCTGGTCCAGCTGCAGAAGAACATCCACCATGAGGTCCTGGAGGGCAATGTGGGTTATCTACGCGTGGATGACCTCCCGGGGCAGGAGGTACTGAGTGAACTAGGAGGGTTCCTGGTGGACCACGTGTGGAAGCAGCTCATGGGCACTTCCGCCTTGGTGCTGGATCTCCGGCACTGCACTGGAGGCCACGTCTCTGGTATCCCCTATGTCATCTCCTACTTGCACCCTGGAAATAGCGTCGTGCACGTGGACACCATCTACAATCGCCCCTCCAATACCACCACGGAGATCTGGACCTTGCCCAAGGTCCTGGGAGAGCGGTACAGTGCCGACAAGGATGTGGTAGTCCTCACCAGTGGTCGCACAGGAGGTGTGGCTGAGGATATCACCTACATCCTCAAACAGATGCGCAGGGCCATTGTGGTGGGTGAGCGGACTGAGGGGGGTGCTCTAGACCTCCAGAAGCTGAGAATAGGCCAGTCTAACTTCNNNNNNNNNNNNNNNNNNNNNNNNNNNNNNNNNNNNNNNNNNNNNNNNNNNNNNNNNNGGGAGGGCAGCGGAGTGCTGCCCTGCGTGGGGACACCAGCTGAGCATGCCCTGGAGAAGGCCCTGGCCATCCTCACGCTGCGCCGTGCCCTGCCAGGTGTGGTCCTCCGCCTGCAGGAGGCCCTTCAGGATTACTACACACTGGTGGACCGTGTACCAGCCCTGCTGCACCACCTGGCCAGCATGGACTACTCGGCTGTGGTCTCCGAGGAGGATCTTGTGACTAAGCTCAATGCCGGCTTGCAGGCTGTGTCTGAGGACCCACGGCTCCTGGTGAGGGCCGTTGGGCCCAAAGAAACCTCCTCTGGTCTTGAGGCTGGAGCAGATGATGCCACAGCAATAGACCCCGAGGTACCCAGGAGTGAGGCTGCCCGGAAGGCCCTAGTGGACTCNNNNNNNNNNNNNNNNNNNNNNNNNNNNNNNNNNNNNNNNNNNNNNNNNNNNNNNNNNNNNNNNNNNNNNNNNNNNNNNNNNNNN
>MT418302_S146639
NNNNNNNNNNNNNNNNNNNNNNNNNNNNNNNNNNNNNNNNNNNNNNNNNNNNNNNNNNNNNNNCCTCAGACACTGGCACATGTGCTCACAGCTGGGGTGCAGAGTTCCTTGAATGACCCACGCCTGGTCATCTCCTATGAACCCAGCAGCCTCGAGGCTTCCCAGCAAGCCTCAGTGCTCACCAACCTCACTCGAGAGGAACTGCTGGTCCAGCTGCAGAAGAACATCCACCATGAGGTCCTGGAGGGCAATGTGGGTTATCTACGCGTGGATGACCTCCCGGGGCAGGAGGTACTGAGTGAACTAGGAGGGTTCCTGGTGGACCATGTGTGGAAGCAGCTCATGGGCACTTCCGCCTTGGTGCTGGATCTCCGGCACTGCACTGGAGGCCACGTCTCTGGTATCCCCTATGTCATCTCCTACTTGCACCCTGGAAATAGCGTCGTGCACGTGGACACCATCTACAATCGCCCCTCCAATACCACCACGGAGATCTGGACCTTGCCCAAGGTCCTGGGAGAGCGGTACAGTGCCGACAAGGATGTGGTAATCCTCACCAGTGGTCGCACAGGAGGTGTGGCTGAGGATATCACCTACATCCTCAAACAGATGCGCAGGGCCATTGTGGTGGGTGAGCGGACTGAGGGGGGTGCTCTAGACCTCCAGAAGCTGAGAATAGGCCAGTCTAACTTCNNNNNNNNNNNNNNNNNNNNNNNNNNNNNNNNNNNNNNNNNNNNNNNNNNNNNNNNNNNNNNNNNNNNNNNNNNNNNNNNNNNNNNNNNNNNNCCAGCTGAGCATGCCCTGGAGAAGGCCCTGGCCATCCTCACGCTGCGCCGTGCCCTGCCAGGTGTGGTCCTCCGCCTGCAGGAGGCCCTTCAGGATTACTACACACTGGTGGACCGTGTACCAGCCCTGCTGCACCACCTGGCCAGCATGGACTACTCGGCTGTGGTCTCCGAGGAGGATCTCGTGACTAAGCTCAATGCCGGCTTGCAGGCTGTGTCTGAGGACCCACGGCTCCTGGTGAGGGCCGTTGGGCCCAAAGAAACCTCCTCTGGTCTTGAGGCTGGAGCAGATGATGCCACAGCAATAGACCCCGAGGTACCCAGGAGTGAGGCTGCCCGGAAGGCCCTAGTGGACTCNNNNNNNNNNNNNNNNNNNNNNNNNNNNNNNNNNNNNNNNNNNNNNNNNNNNNNNNNNNNNNNNNNNNNNNNNNNNNNNNNNNNN
>MT418303_S146650
NNNNNNNNNNNNNNNNNNNNNNNNNNNNNNNNNNNNNNNNNNNNNNNNNNNNNNNNNNNNNNNCCTCAGACACTGGCACATGTGCTCACAGCTGGGGTGCAGAGTTCCTTGAATGACCCACGCCTGGTCATCTCCTATGAACCCAGCAGCCTCGAGGCTTCCCAGCAAGCCTCAGTGCTCACCAACCTCACTCGAGAGGAACTGCTGGTCCAGCTGCAGAAGAACATCCACCATGAGGTCNNNNNNNNNNATGTGGGTTATCTACGCGTGGATGACCTCCCGGGGCAGGAGGTACTGAGTGAACTAGGAGGGTTCCTGGTGGACCATGTGTGGAAGCAGCTCATGGGCACTTCCGCCTTGGTGCTGGATCTCCGGCACTGCACTGGAGGCCACGTCTCTGGTATCCCCTATGTCATCTCCTACTTGCACCCTGGAAATAGCGTCGTGCACGTGGACACCATCTACAATCGCCCCTCCAATACCACCACGGAGATCTGGACCTTGCCCAAGGTCCTGGGAGAGCGGTACAGTGCCGACAAGGATGTGGTAATCCTCACCAGTGGTCGCACAGGAGGTGTGGCTGAGGATATCACCTACATCCTCAAACAGATGCGCAGGGCCATTGTGGTGGGTGAGCGGACTGAGGGGGGTGCTCTAGACCTCCAGAAGCTGAGAATAGGCCAGTCTAACTTCTTCCTCACGGTGCCTGTGTCCAGGTCCCTGGGGCCTCTGGGCGGAGGCGGACAAACATGGGAGGGCAGCGGAGTGCTCCCCTGCGTGGGGACACCAGCTGAGCATGCCCTGGAGAAGGCCCTGGCCATCCTCACGCTGCGCCGTGCCCTGCCAGGTGTGGTCCTCCGCCTGCAGGAGGCCCTTCAGGATTACTACACACTGGTGGACCGTGTACCAGCCCTGCTGCACCACCTGGCCAGCATGGACTACTCGNNNNNNNNNNNNNNNNNNNNNNTCGTGACTAAGCTCAATGCCGGCTTGCAGGCTGTGTCTGAGGACCCACGGCTCCTGGTGAGGGCCGTTGGGCCCAAAGAAACCTCCTCTGGTCTTGAGGCTGGAGCAGATGATGCCACAGCAATAGACCCCGAGGTACCCAGGAGTGAGGCTGCCCGGAAGGCCCTAGTGGACTCNNNNNNNNNNNNNNNNNNNNNNNNNNNNNNNNNNNNNNNNNNNNNNNNNNNNNNNNNNNNNNNNNNNNNNNNNNNNNNNNNNNNN
>MT418304_S_202212_Yumk_1000
NNNNNNNNNNNNNNNNNNNNNNNNNNNNNNNNNNNNNNNNGCGAGATTCTGGGCATCTCAGACCCTCAGACACTGGCACATGTGCTCACAGCTGGGGTGCAGAGTTCCTTGAATGACCCACGCCTGGTCATCTCCTATGAACCCAGCAGCCTCGAGGCTTCCCAGCAAGCCTCAGTGCTCACCAACCTCACTMGAGAGGAACTGCTGGTCCAGCTGCAGAAGAACATCCACCATGAGGTCNNNNNNNNNNNNNNNNNNNNNNNNNNNNNNNNNNNNNNNNNNNNNNNNNNNNNNNNNNNNNNNNNNNNNNNNNNNNNNNNNNNNNNNNNNNNNNNNNNNNNNNNNNNNNNNNNNNNNNNNNNNNNNNNNNNNNNNNNNNNNNNNNNNNNNNNNNNNNNNNNNNNNNNNNNNNNNNNNNNNNNNNNNNNNNNNNNNNNNNNNNNNNNNNNNNNNNNNNNNNNNNNNNNNNNNNNNNNNNNNNNNNNNNNNNNNNNNNNNNNNNNNNNNNNNNNNNNNNNNNNNNNNNNNNNNNNNNNNNNNNNNNNNNNNNNNNNNNNNNNNNNNNNNNNNNNNNNNNNNNNNNNNNNNNNNNNNNNNNNNNNNNNNNNNNNNNNNNNNNNNNNNNNNNNNNNNNNNNNNNNNNNNNNNNNNNNNNNNNNNNNNNNNNNNNNNNNNNNNNNNNNNNNNNNNNNNNNNNNNNNNNNNNNNNNNNNNNNNNNNNNNNNNNNNNNNNNNNNNNNNNNNNNNNNNNNNNNNNNNNNNNNNNNNNNNNNCTGCGTGGGGACACCAGCTGAGCATGCCCTGGAGAAGGCCCTGGCCATCCTCACGCTGCGCCGTGCCCTGCCAGGTGTGGTCCTCCGCCTGCAGGAGGCCCTTCAGGATTACTACACACTGGTGGACCGTGTACCAGCCCTGCTGCACCACCTGGCCAGCATGGACTACTCGGCTGTGGTCTCCGAGGAGGATCTCGTGACTAAGCTCAATGCCGGCTTGCAGGCTGTGTCTGAGGACCCACGGCTCCTGGTGAGGGCCGTTGGGCCCAAAGAAACCTCCTCTGGTCTTGAGGCTGGAGCAGATGATGCCACAGCAATAGACCCCGAGGTACCCAGGAGTGAGGCTGCCCGGAAGGCCCTAGTNNNNNNNNNNNNNNNNNNNNNNNNNNNNNNNNNNNNNNNNNNNNNNNNNNNNNNNNNNNNNNNNNNNNNNNNNNNNNNNNNNNNNNNNNNN
>MT418312_S_202206_Yumk_20_1977
NNNNNNNNNNNNNNNNNNNNNNNNNNNNNNNNNNNNNNNNGCGAGATTCTGGGCATCTCAGACCCTCAGACACTGGCACATGTGCTCACAGCTGGGGTGCAGAGTTCCTTGAATGACCCACGCCTGGTCATCTCCTATGAACCCAGCAGCCTTGAGGCTTCCCAGCAAGCCTCAGTGCTCACCAACCTCACTCGAGAGGAACTGCTGGTCCAGCTGCAGAAGAACATCCACCATGAGGTCCTGGAGGGCAATGTGGGTTATCTACGTGTGGATGACCTCCCGGGGCAGGAGGTACTGAGTGAACTAGGAGGGTTCCTGGTGGACCACGTGTGGAAGCAGCTCATGGGCACTTCCGCCTTGGTGCTGGATCTCCGGCACTGCACTGGAGGCCACGTCTCTGGTATCCCCTATGTCATCTCCTACTTGCACCCTGGAAATAGCGTCGTGCACGTGNNNNNNNNNNNNNNNNNNNNNNNNNNNNNNNNNNNNNNNNNNNNNNNNNNNNNNNNNNNNNNNNNNNNNNNNNNNNNNNNNNNNNNNNNNNNNNNNNNNNNNNNNNNNNNNNNNNNNNNNNNNNNNNNNNNNNNNNNNNNNNNNNNNNNNNNNNNNNNNNNNNNNNNNNNNNNNNNNNNNNNNNNNNNNNNNNNNNNNNNNNNNNNNNNNNNNNNNNNNNNNNNNNNNNNNNNNNNNNNNNNNNNNNNNNNNNNNNNNNNNNNNNNNNNNNNNNNNNNNNNNNNNNNNNNNNNNNNNNGGGAGGGCAGCGGAGTGCTGCCCTGCGTGGGGACACCAGCTGAGCATGCCCTGGAGAAGGCCCTGGCTATCCTCACCCTGCGTCGTGCCCTGCCAGGTGTGGTCCTCCGCCTGCAGGAGGCCCTTCAGGATTACTACACACTGGTGGACCGTGTACCAGCCCTGCTGCACCACCTGGCCAGCATGGACTACTCGGCTGTGGTCTCCGAGGAGGATCTTGTGACTAAGCTCAATGCCGGCTTGCAGGCTGTGTCTGAGGACCCACGGCTCCTGGTGAGGGCCGTCGGGCCCAAAGAAACCTCCTCTGGTCCTGAGGCTGGAGCAGATGACGTCACAGGAATAGACCCCGAGGTACCCAGCAGTGAGGCTGCCCGGAAGGCCCTAGTGGACTCNNNNNNNNNNNNNNNNNNNNNNNNNNNNNNNNNNNNNNNNNNNNNNNNNNNNNNNNNNNNNNNNNNNNNNNNNNNNNNNNNNNNN
>MT418314_S148425
NNNNNNNNNNNNNNNNNNNNNNNNNNNNNNNNNNNNNNNNNNNNNNNNNNNNNNNNNNNNNNNCCTCAGACACTGGCACATGTGCTCACAGCTGGGGTGCAGAGTTCCTTGAATGACCCACGCCTGGTCATCTCCTATGAACCCAGCAGCCTTGAGGCTTCCCAGCAAGCCTCAGTGCTCACCAACCTCACTCAAGAGGAACTGCTGGTCCAGCTGCAGAAGAACATCCACCATGAGGTCCTGGAGGGCAATGTGGGTTATCTACGTGTGGATGACCTCCCGGGGCAGGAGGTACTGAGTGAACTAGGAGGGTTCCTGGTGGACCACGTGTGGAAGCAGCTCATGGGCACTTCCGCCTTGGTGCTGGATCTCCGGCACTGCACTGGAGGCCACGTCTCTGGTATCCCCTATGTCATCTCCTACTTGCACCCTGGAAATAGCGTCGTGCACGTGGACACCATCTACAATCGCCCCTCCAATACCACCACGGAGATCTGGACCTTGCCCAAGGTCCTGGGAGAGCGGTACAGTGCCGACAAGGATGTGGTAGTCCTCACCAGTGGTCGCACAGGAGGTGTGGCTGAGGACATCACCTACATCCTCAAACAGATGCGCAGAGCCATTGTGGTGGGTGAGCGGACTGAGGGGGGTGCTCTAGACCTCCAGAAGCTGAGAATAGGCCAGTCCAACTTCTTCCTCACGGTGCCTGTGTCCAGGTCCCTGGGGCCTCTGGGCGGAGGCGGACAAACATGGGAGGGCAGCGGAGTGCTGCCCTGCGTGGGGACACCAGCTGAGCATGCCCTGGAGAAGGCCCTGGCTATCCTCACCCTGCGTCGTGCCCTGCCAGGTGTGGTCCTCCGCCTGCAAGAGGCCCTTCAGGATTACTACACACTGGTGGACCGTGTACCAGCCCTGCTGCACCACCTGGCCAGCATGGACTACTCGGCTGTGGTCTCCGAGGAGGATCTTGTGACTAAGCTCAATGCCGGCTTGCAGGCTGTGTCTGAGGACCCACGGCTCCTGGTGAGGGCCGTCGGGCCCAAAGAAACCTCCTCTGGTCCTGAGGCTGGAGCAGATGACGTCACAGGAATAGACCCCGAGGTACCCAGCAGTGAGGCTGCCCGGAAGGCCCTAGTGGACTCNNNNNNNNNNNNNNNNNNNNNNNNNNNNNNNNNNNNNNNNNNNNNNNNNNNNNNNNNNNNNNNNNNNNNNNNNNNNNNNNNNNNN
>MT418313_S148426
NNNNNNNNNNNNNNNNNNNNNNNNNNNNNNNNNNNNNNNNNNNNNNNNNNNNNNNNNNNNNNNCCTCAGACACTGGCACATGTGCTCACAGCTGGGGTGCAGAGTTCCTTGAATGACCCACGCCTGGTCATCTCCTATGAACCCARCAGCCTTGAGGCTTCCCAGCAAGCCTCAGTGCTCACCAACCTCACTCWAGAGGAACTGCTGGTCCAGCTGCAGAAGAACATCCACCATGAGGTCCTGGAGGGCAATGTGGGTTATCTACGTGTGGATGACCTCCCGGGGCAGGAGGTACTGAGTGAACTAGGAGGGTTCCTGGTGGACCACGTGTGGAAGCAGCTCATGGGCACTTCCGCCTTGGTGCTGGATCTCCGRCACTGCACTGGAGGCCACGTCTCTGGTATCCCCTATGTCATCTCCTACTTGCACCCTGGAAATAGCGTCGTGCACGTGGACACCATCTACAATCGCCCCTCCAATACCACCACGGAGATCTGGACCTTGCCCAAGGTCCTGGGAGAGCGGTACAGTGCCGACAAGGATGTGGTAGTCCTCACCAGTGGTCGCACAGGAGGTGTGGCTGAGGACATCACCTACATCCTCAAACAGATGCGCAGAGCCATTGTGGTGGGTGAGCGGACTGAGGGGGGTGCTCTAGACCTCCAGAAGCTGAGAATAGGCCAGTCCAACTTCTTCCTCACGGTGCCTGTGTCCAGGTCCCTGGGGCCTCTGGGCGGAGGCGGACAAACATGGGAGGGCAGCGGAGTGCTGCCCTGCGTGGGGACACCAGCTGAGCATGCCCTGGAGAAGGCCCTGGCTATCCTCACCCTGCGTCGTGCCCTGCCAGGTGTGGTCCTCCGCCTGCARGAGGCCCTTCAGGATTACTACACACTGGTGGACCGTGTACCAGCCCTGCTGCACCACCTGGCCAGCATGGACTACTCGGCTGTGGTCTCCGAGGAGGATCTTGTGACTAAGCTCAATGCCGGCTTGCAGGCTGTGTCTGAGGACCCACGGCTCCTGGTGAGGGCCGTCGGGCCCAAAGAAACCTCCTCTGGTCCTGAGGCTGGAGCAGATGACGTCACAGGAATAGACCCCGAGGTACCCAGCAGTGAGGCTGCCCGGAAGGCCCTAGTGGACTCNNNNNNNNNNNNNNNNNNNNNNNNNNNNNNNNNNNNNNNNNNNNNNNNNNNNNNNNNNNNNNNNNNNNNNNNNNNNNNNNNNNNN
>MT418311_S148433
NNNNNNNNNNNNNNNNNNNNNNNNNNNNNNNNNNNNNNNNNNNNNNNNNNNNNNNNNNNNNNNCCTCAGACACTGGCACATGTGCTCACAGCTGGGGTGCAGAGTTCCTTGAATGACCCACGCCTGGTCATCTCCTATGAACCCAGCAGCCTTGAGGCTTCCCAGCAAGCCTCAGTGCTCACCAACCTCACTCAAGAGGAACTGCTGGTCCAGCTGCAGAAGAACATCCACCATGAGGTCCTGGAGGGCAATGTGGGTTATCTACGTGTGGATGACCTCCCGGGGCAGGAGGTACTGAGTGAACTAGGAGGGTTCCTGGTGGACCACGTGTGGAAGCAGCTCATGGGCACTTCCGCCTTGGTGCTGGATCTCCGGCACTGCACTGGAGGCCACGTCTCTGGTATCCCCTATGTCATCTCCTACTTGCACCCTGGAAATAGCGTCGTGCACGTGGACACCATCTACAATCGCCCCTCCAATACCACCACGGAGATCTGGACCTTGCCCAAGGTCCTGGGAGAGCGGTACAGTGCCGACAAGGATGTGGTAGTCCTCACCAGTGGTCGCACAGGAGGTGTGGCTGAGGACATCACCTACATCCTCAAACAGATGCGCAGAGCCATTGTGGTGGGTGAGCGGACTGAGGGGGGTGCTCTAGACCTCCAGAAGCTGAGAATAGGCCAGTCCAACTTCTTCCTCACGGTGCCTGTGTCCAGGTCCCTGGGGCCTCTGGGCGGAGGCGGACAAACATGGGAGGGCAGCGGAGTGCTGCCCTGCGTGGGGACACCAGCTGAGCATGCCCTGGAGAAGGCCCTGGCTATCCTCACCCTGCGTCGTGCCCTGCCAGGTGTGGTCCTCCGCCTGCAAGAGGCCCTTCAGGATTACTACACACTGGTGGACCGTGTACCAGCCCTGCTGCACCACCTGGCCAGCATGGACTACTCGGCTGTGGTCTCCGAGGAGGATCTTGTGACTAAGCTCAATGCCGGCTTGCAGGCTGTGTCTGAGGACCCACGGCTCCTGGTGAGGGCCGTCGGGCCCAAAGAAACCTCCTCTGGTCCTGAGGCTGGARCAGATGACGTCACAGGAATAGACCCCGAGGTACCCAGCAGTGAGGCTGCCCGGAAGGCCCTAGTGGACTCNNNNNNNNNNNNNNNNNNNNNNNNNNNNNNNNNNNNNNNNNNNNNNNNNNNNNNNNNNNNNNNNNNNNNNNNNNNNNNNNNNNNN
>MT418310_S148430
NNNNNNNNNNNNNNNNNNNNNNNNNNNNNNNNNNNNNNNNNNNNNNNNNNNNNNNNNNNNNNNCCTCAGACACTGGCACATGTGCTCACAGCTGGGGTGCAGAGTTCCTTGAATGACCCACGCCTGGTCATCTCCTATGAACCCARCAGCCTTGAGGCTTCCCAGCAAGCCTCAGTGCTCACCAACCTCACTCAAGAGGAACTGCTGGTCCAGCTGCAGAAGAACATCCACCATGAGGTCNNNNAGGGCAATGTGGGTTATCTACGTGTGGATGACCTCCCGGGGCAGGAGGTACTGAGTGAACTAGGAGGGTTCCTGGTGGACCACGTGTGGAAGCAGCTCATGGGCACTTCCGCCTTGGTGCTGGATCTCCGGCACTGCACTGGAGGCCACGTCTCTGGTATCCCCTATGTCATCTCCTACTTGCACCCTGGAAATAGCGTCGTGCACGTGGACACCATCTACAATCGCCCCTCCAATACCACCACGGAGATCTGGACCTTGCCCAAGGTCCTGGGAGAGCGGTACAGTGCCGACAAGGATGTGGTAGTCCTCACCAGTGGTCGCACAGGAGGTGTGGCTGAGGACATCACCTACATCCTCAAACAGATGCGCAGAGCCATTGTGGTGGGTGAGCGGACTGAGGGGGGTGCTCTAGACCTCCAGAAGCTGAGAATAGGCCAGTCCAACTTCTTCCTCACGGTGCCTGTGTCCAGGTCCCTGGGGCCTCTGGGCGGAGGCGGACAAACATGGGAGGGCAGCGGAGTGCTGCCCTGCGTGGGGACACCAGCTGAGCATGCCCTGGAGAAGGCCCTGGCTATCCTCACCCTGCGTCGTGCCCTGCCAGGTGTGGTCCTCCGCCTGCAAGAGGCCCTTCAGGATTACTACACACTGGTGGACCGTGTACCAGCCCTGCTGCACCACCTGGCCAGCATGGACTACTCGGCTGTGGTCTCCGAGGAGGATCTTGTGACTAAGCTCAATGCCGGCTTGCAGGCTGTGTCTGAGGACCCACGGCTCCTGGTGAGGGCCGTCGGGCCCAAAGAAACCTCCTCTGGTCCTGAGGCTGGAGCAGATGACGTCACAGGAATAGACCCCGAGGTACCCAGCAGTGAGGCTGCCCGGAAGGCCCTAGTGGACTCNNNNNNNNNNNNNNNNNNNNNNNNNNNNNNNNNNNNNNNNNNNNNNNNNNNNNNNNNNNNNNNNNNNNNNNNNNNNNNNNNNNNN
>MT418309_S142916
NNNNNNNNNNNNNNNNNNNNNNNNNNNNNNNNNNNNNNNNNNNNNNNNNNNNNNNNNNNNNNNCCTCAGACACTGGCACATGTGCTCACAGCTGGGGTGCAGAGTTCCTTGAATGACCCACGCCTGGTCATCTCCTATGAACCCAGCAGCCTTGAGGCTTCCCAGCAAGCCTCAGTGCTCACCAACCTCACTCAAGAGGAACTGCTGGTCCAGCTGCAGAAGAACATCCACCATGAGGTCCTGGAGGGCAATGTGGGTTATCTACGTGTGGATGACCTCCCGGGGCAGGAGGTACTGAGTGAACTAGGAGGGTTCCTGGTGGACCACGTGTGGAAGCAGCTCATGGGCACTTCCGCCTTGGTGCTGGATCTCCGGCACTGCACTGGAGGCCACGTCTCTGGTATCCCCTATGTCATCTCCTACTTGCACCCTGGAAATAGCGTCGTGCACGTGGACACCATCTACAATCGCCCCTCCAATACCACCACGGAGATCTGGACCTTGCCCAAGGTCCTGGGAGAGCGGTACAGTGCCGACAAGGATGTGGTAGTCCTCACCAGTGGTCGCACAGGAGGTGTGGCTGAGGACATCACCTACATCCTCAAACAGATGCGCAGAGCCATTGTGGTGGGTGAGCGGACTGAGGGGGGTGCTCTAGACCTCCAGAAGCTGAGAATAGGCCAGTCCAACTTCTTCCTCACGGTGCCTGTGTCCAGGTCCCTGGGGCCTCTGGGCGGAGGCGGACAAACATGGGAGGGCAGCGGAGTGCTGCCCTGCGTGGGGACACCAGCTGAGCATGCCCTGGAGAAGGCCCTGGCTATCCTCACCCTACGTCGTGCCCTGCCAGGTGTGGTCCTCCGCCTGCAGGAGGCCCTTCAGGATTACTACACACTGGTGGACCGTGTACCAGCCCTGCTGCACCACCTGGCCAGCATGGACTACTCGGCTGTGGTCTCCGAGGAGGATCTTGTGACTAAGCTCAATGCCGGCTTGCAGGCTGTGTCTGAGGACCCACGGCTCCTGGTGAGGGCCGTCGGGCCCAAAGAAACCTCCTCTGGTCCTGAGGCTGGAGCAGATGACGCCACAGGAATAGACCCCGAGGTACCCAGCAGTGAGGCTGCCCGGAAGGCCCTAGTGGACTCNNNNNNNNNNNNNNNNNNNNNNNNNNNNNNNNNNNNNNNNNNNNNNNNNNNNNNNNNNNNNNNNNNNNNNNNNNNNNNNNNNNNN
>MT418308_S142914
NNNNNNNNNNNNNNNNNNNNNNNNNNNNNNNNNNNNNNNNNNNNNNNNNNNNNNNNNNNNNNNCCTCAGACACTGGCACATGTGCTCACAGCTGGGGTGCAGAGTTCCTTGAATGACCCACGCCTGGTCATCTCCTATGAACCCAGCAGCCTTGAGGCTTCCCAGCAAGCCTCAGTGCTCACCAACCTCACTCAAGAGGAACTGCTGGTCCAGCTGCAGAAGAACATCCACCATGAGGTCCTGGAGGGCAATGTGGGTTATCTACGTGTGGATGACCTCCCGGGGCAGGAGGTACTGAGTGAACTAGGAGGGTTCCTGGTGGACCACGTGTGGAAGCAGCTCATGGGCACTTCCGCCTTGGTGCTGGATCTCCGGCACTGCACTGGAGGCCACGTCTCTGGTATCCCCTATGTCATCTCCTACTTGCACCCTGGAAATAGCGTCGTGCACGTGGACACCATCTACAATCGCCCCTCCAATACCACCACGGAGATCTGGACCTTGCCCAAGGTCCTGGGAGAGCGGTACAGTGCCGACAAGGATGTGGTAGTCCTCACCAGTGGTCGCACAGGAGGTGTGGCTGAGGACATCACCTACATCCTCAAACAGATGCGCAGAGCCATTGTGGTGGGTGAGCGGACTGAGGGGGGTGCTCTAGACCTCCAGAAGCTGAGAATAGGCCAGTCCAACTTCNNNNNNNNNNNGCCTGTGTCCAGGTCCCTGGGGCCTCTGGGCGGAGGCGGACAAACATGGGAGGNNNNNNNNNNNNNNNNNNNNNNNNNNNNNNNAGCTGAGCATGCCCTGGAGAAGGCCCTGGCTATCCTCACCCTACGTCGTGCCCTGCCAGGTGTGGTCCTCCGCCTGCAGGAGGCCCTTCAGGATTACTACACACTGGTGGACCGTGTACCAGCCCTGCTGCACCACCTGGCCAGCATGGACTACTCGGCTGTGGTCTCCGAGGAGGATCTTGTGACTAAGCTCAATGCCGGCTTGCAGGCTGTGTCTGAGGACCCACGGCTCCTGGTGAGGGCCGTCGGGCCCAAAGAAACCTCCTCTGGTCCTGAGGCTGGAGCAGATGACGCCACAGGAATAGACCCCGAGGTACCCAGCAGTGAGGCTGCCCGGAAGGCCCTAGTGGACTCNNNNNNNNNNNNNNNNNNNNNNNNNNNNNNNNNNNNNNNNNNNNNNNNNNNNNNNNNNNNNNNNNNNNNNNNNNNNNNNNNNNNN
>MT418307_S_202211_Yumk_999
NNNNNNNNNNNNNNNNNNNNNNNNNNNNNNNNNNNNNNNNGCGAGATTCTGGGCATCTCAGACCCTCAGACACTGGCACATGTGCTCACAGCTGGGGTGCAGAGTTCCTTGAATGACCCACGCCTGGTCATCTCCTATGAACCCAGCAGCCTTGAGGCTTCCCAGCAAGCCTCAGTGCTCACCAACCTCACTCGAGAGGAACTGCTGGTCCAGCTGCAGAAGAACATCCACCATGAGGTCNNNNNNNNNNNNNNNNNNNNNNNNNNNNNNNNNNNNNNNNNNNNNNNNNNNNNNNNNNNNNNNNNNNNNNNNNNNNNNNNNNNNNNNNNNNNNNNNNNNNNNNNNNNNNNNNNNNNNNNNNNNNNNNNNNNNNNNNNNNNNNNNNNNNNNNNNNNNNNNNNNNNNNNNNNNNNNNNNNNNNNNNNNNNNNNNNNNNNNNNNNNNNNNNNNNNNNNNNNNNNNNNNNNNNNNNNNNNNNNNNNNNNNNNNNNNNNNNNNNNNNNNNNNNNNNNNNNNNNNNNNNNNNNNNNNNNNNNNNNNNNNNNNNNNNNNNNNNNNNNNNNNNNNNNNNNNNNNNNNNNNNNNNNNNNNNNNNNNNNNNNNNNNNNNNNNNNNNNNNNNNNNNNNNNNNNNNNNNNNNNNNNNNNNNNNNNNNNNNNNNNNNNNNNNNNNNNNNNNNNNNNNNNNNNNNNNNNNNNNNNNNNNNNNNNNNNNNNNNNNNNNNNNNNNNNNNNNNNNNNNNNNNNNNNNNGGGAGGGCAGCGGAGTGCTGCCCTGCGTGGGGACACCAGCTGAGCATGCCCTGGAGAAGGCCCTGGCTATCCTCACCCTACGTCGTGCCCTGCCAGGTGTGGTCCTCCGCCTGCAGGAGGCCCTTCAGGATTACTACACACTGGTGGACCGTGTACCAGCCCTGCTGCACCACCTGGCCAGCATGGACTACTCGGCTGTGGTCTCCGAGGAGGATCTTGTGACTAAGCTCAATGCCGGCTTGCAGGCTGTGTCTGAGGACCCACGGCTCCTGGTGAGGGCCGTCGGGCCCAAAGAAACCTCCTCTGGTCCTGAGGCTGGAGCAGATGACGCCACAGGAATAGACCCCGAGGTACCCAGCAGTGAGGCTGCCCGGAAGGCCCTAGTGGACTCNNNNNNNNNNNNNNNNNNNNNNNNNNNNNNNNNNNNNNNNNNNNNNNNNNNNNNNNNNNNNNNNNNNNNNNNNNNNNNNNNNNNN
>MT418306_S_202164_Yumk_1051
NNNNNNNNNNNNNNNNNNNNNNNNNNNNNNNNNNNNNNNNGTGAGATTCTGGGCATCTCAGACCCTCAGACACTGGCACATGTGCTCACAGCTGGGGTGCAGAGTTCCTTGAATGACCCACGCCTGGTCATCTCCTATGAACCCAGCAGCCTTGAGGCTTCCCAGCAAGCCTCAGTGCTCACCAACCTCACTCGAGAGGAACTGCTGGTCCAGCTGCAGAAGAACACTTACCATGAGGTCNNNNNNNNNNNNNNNNNNNNNNNNNNNNNNNNNNNNNNNNNNNNNNNNNNNNNNNNNNNNNNNNNNNNNNNNNNNNNNNNNNNNNNNNNNNNNNNNNNNNNNNNNNNNNNNNNNNNNNNNNNNNNNNNNNNNNNNNNNNNNNNNNNNNNNNNNNNNNNNNNNNNNNNNNNNNNNNNNNNNNNNNNNNNNNNNNNNNNNNNNNNNNNNNNNNNNNNNNNNNNNNNNNNNNNNNNNNNNNNNNNNNNNNNNNNNNNNNNNNNNNNNNNNNNNNNNNNNNNNNNNNNNNNNNNNNNNNNNNNNNNNNNNNNNNNNNNNNNNNNNNNNNNNNNNNNNNNNNNNNNNNNNNNNNNNNNNNNNNNNNNNNNNNNNNNNNNNNNNNNNNNNNNNNNNNNNNNNNNNNNNNNNNNNNNNNNNNNNNNNNNNNNNNNNNNNNNNNNNNNNNNNNNNNNNNNNNNNNNNNNNNNNNNNNNNNNNNNNNNNNNNNNNNNNNNNNNNNNNNNNNNNNNNNNNNGGGAGGGCAGCGGAGTGCTGCCCTGCGTRGGGACACCAGCTGAGCATGCCCTGGAGAAGGCCCTGGCTATCCTCACCCTGCGTCGTGCCCTGCCAGGTGTGGTCCTCCGCCTGCAGGAGGCCCTTCAGGATTACTACACACTGGTGGACCGTGTACCAGCCCTGCTGCACCACCTGGCCAGCATGGACTACTCGGCTGTGGTCTCCGAGGAGGATCTTGTGACTAAGCTCAATGCCGGCTTGCAGGCTGTGTCTGAGGACCCACGGCTCCTGGTGAGGGCCGTCGGGCCCAAAGAAACCTCCTCTRGTCCTGAGGCTGGAGCAGATGACGTCACAGGAATAGACCCCGAGGTACCCAGCAGTRAGGCTGCCCGGAAGGCCCTAGTGGACTCNNNNNNNNNNNNNNNNNNNNNNNNNNNNNNNNNNNNNNNNNNNNNNNNNNNNNNNNNNNNNNNNNNNNNNNNNNNNNNNNNNNNN
