# Supplementary material for: Molecular systematics of the Sicista tianschanica species complex: a contribution from historical DNA analysis
Source: PeerJ. 2021 Jan 12;9:e10759. doi: 10.7717/peerj.10759 (PMC7810041; doi:10.7717/peerj.10759)
Supplement: Supplemental Information 2 [file peerj-09-10759-s002.fas]

>MK259972_Sicista_caudata_07
NNGCATGAGAACAGCAGCTTATTACTCACTAAAGACGGGATAAATGTAGAAAAGGCTGAATTCCATAATAAAAGCAAACAGTCTGGCTTAGCAAGAAGCCAACCGAGCAGAAGGGCTGAAAGTAAGGAAACATGTAATGAGAGACAGATTCCCAGCAATGAGAAGAAGGCGGAACTGAGTGCTGTTGCCCTCTCTGGGAGACAAGAAGCGAATGAACAGAAACCCCCATGCTCTGAGACTCCTAGAGATAATGAAGAGCTTGCTTGGGTCACCCTCAACAGCAGCATTCTGAAAGTGAAGGAGTGGTTTTCCAGAAGTGGTGAGATGTTAACTTTTGATGGTGAAGACAACACGAGGTGTGAGTCAAATGCTGAAGTAGCTGGTGCCATAGACGTTTCGAATGATGTAAATGGATATCCTTCTTCCAAGAAAACAGACTTGGTCACTGATCCTCATCATGCTTTAATATGTCAAAGTGAAAGAGTCTGCTCCAAACCAGAAACTAATATCAAAGATAAAATATTTGGGAAAACCTATCAGAAGAAGGCAGGCCTCCCTAACTTGAGCCATGTCACTGAAAATCTAATTATAGGGGCATTTGCCAAAGAACCACAAAAGGCTCAAGAGCAACCATTCACAAATAAATTAAAGCGTAAAAGGAGAGGTATATCAGGCCTTCAACCCGAG
>KM397294.1_Sicista_concolor_MK0509BL02
NNNNNNNNNNNNNNNNNNNNNNNNNNNNNNNNNNNNNNNNNNNNNNNNNNNNNNNNNNNNNNNNNNNNNNNNNNNNNNNNNNNNNNNNNNNNNNNNNNNNNNNNNNNNNNNNNNNNNNNNNNNNNNNNNNNNNNNNNNNNNNNNNNNNNNNNNNNNNNNNNNGAGAAGGCGGAACTGAGTGCTGGTGCCCTCTCTGGGAGACAAGAATCAAATGAACAGAAACCCCCATGCTCTGAGACTCCTAGAGATAATGAAGAGCTTGCTTGGGTCACCCTCAACAGCAGCATTCTAAAAGTGAAGGAGTGGTTTTCCAGAAGTGGTGAAATGTTAACTTTTGATGGTGAAGACGACACGAGGTGTGAGTCAAATGCTGAAGTAGCTGGTGCCATAGACGTTTTGAATGATGTAAATGGATATCCTTCTTCCAAGAAAACAGACTTGGTCACTGATCCTCATCATGCTTTAATATGTCAAAGTGAAAGAGTCTGCTCCAAACCAGAGACTAATATCAAAGATAAAATATTTGGGAAAACCTATCAGAAGAAGGCAGGCCTCCCTAACTTGAGCCATGTAACTGAAAATCTAATTATAGGAGTATTTGCCAAAGAACCACAAAAAGCTCAAGAGCAACCATTCACAAATAAATTAAAGCGTAAAAGGAGAGGTATATCAGGCCTTCAACCCGAG
>KM397290.1_Sicista_tianshanica_NT0609AQ10
NNNNNNNNNNNNNNNNNNNNNNNNNNNNNNNNNNNNNGGATGAATGTAGAAAAGGCTGAATTCCATAATAAAAGCAAACAGTCTGGCTTAGCAAGAAGCCAACCGAGCAGAAGGGCTGAAAGTAAGGAAACATGTAATGAGAGACAGATTCCCAGCAATGAGAAGAARGCGGAACTGAGTGCTGGTGCCCTCTCTGGGAGACAAGAATCGAATGAACAGAAACCCCCATGCTCTGAGACTCCTAGAGATAATGAAGAGCTTGCTTGGGTCACCCTCAACAGTAGCATTCTGAAAGTGAAGGAGTGGTTTTCCAGAAGTGGTGAAATGTTAACTTTTGATGGTGAAGAYGACACGAGGTGTGAGTCAAATGCYGAAGTAGCTGGTGCCGTAGACGTTTCAAATGATGTAAATGGATATCCTTCTTCCAAGAAAACAGACTTGGTCACTGATCCTCATCATGCTTTAATATGTCAAAGTGAAAGAGTCTGCTCCAAACCAGAGACTAATATCAAAGATAAAATATTTGGGAAAACCTATCAGAAGAAGGCAGGCCTCCCTAATTTGAGCCATGTAACTGAAAATCTAATTATAGGAGCATTTGCCAAGGAACCACAAAAAGCTCAAGAGCAACCATTCACAAATAAATTAAAGCGTAAAAGGAGAGGTATATCAGGCCTTCAACCCGAG
>KM397291.1_Sicista_tianshanica_NT0609BR03
NNNNNNNNNNNNNNNNNNNNNNNNNNCACTAAAGACGGGATGAATGTAGAAAAGGCTGAATTCCATAATAAAAGCAAACAGTCTGGCTTAGCAAGAAGCCAACCGAGCAGAAGGGCTGAAAGTAAGGAAACATGTAATGAGAGACAGATTCCCAGCAATGAGAAGAAGGCGGAACTGAGTGCTGGTGCCCTCTCTGGGAGACAAGAATCGAATGAACAGAAACCCCCATGCTCTGAGACTCCTAGAGATAATGAAGAGCTTGCTTGGGTCACCCTCAACAGTAGCATTCTGAAAGTGAAGGAGTGGTTTTCCAGAAGTGGTGAAATGTTAACTTTTGATGGTGAAGATGACACGAGGTGTGAGTCAAATGCCGAAGTAGCTGGTGCCGTAGACGTTTCAAATGATGTAAATGGATATCCTTCTTCCAAGAAAACAGACTTGGTCACTGATCCTCATCATGCTTTAATATGTCAAAGTGAAAGAGTCTGCTCCAAACCAGAGACTAATATCAAAGATAAAATATTTGGGAAAACCTATCAGAAGAAGGCAGGCCTCCCTAATTTGAGCCATGTAACTGAAAATCTAATTATAGGAGCATTTGCCAAGGAACCACAAAAAGCTCAAGAGCAACCATTCACAAATAAATTAAAGCGTAAAAGGAGAGGTATATCAGGCCTTCAACCCGAG
>JF938765_Sicista_tianshanica_Sc
NNNNNNNNNNNNNNNNNNNNNNNNNNNNNNNNNNNNNNNNNNNNNNNNNNNNNNNNNNNNNNNNNNNNNNNNNNNNNNNNNNNNNNNTTAGAAAGGAGCCAACCGAGCAGAAGGGCTGAAAGTAAGGAAACATGTAATGAGAGACAGATTCCCAGCAATGAGAAGAAGGCGGAACTGAGTGCTGGTGCCCTCTGTGGGAGACAAGAATCGAATGAACAGAAACCCCCATGCTCTGAGACTCCTAGAGATAATGAAGAGCTTGCTTGGGTCACCCTCAACAGTAGCATTCTGAAAGTGAAGGAGTGGTTTTCCAGAAGTGGTGAAATGTTAACTTTTGATGGTGAAGACRACACGAGGTGTGAGTCAAATGCTGAAGTAGCTGGTGCCGTAGACGTTTCAAATGATGTAAATGGATATCCTTCTTCCAAGAAAACAGACTTGGTCACTGATCCTCATCATGCTTTAATATGTCAAAGTGAAAGAGTCTGCTCCAAACCAGAGACTAATATCAAAGATAAAATATTTGGGAAAACCTATCAGAAGAAGGCAGGCCTCCCTAATTTGAGCCATGTAACTGAAAATCTAATTATAGGAGCATTTGCCAAAGAACCACAAAAAGCCCAAGAGCAACCANNNNNNNNNNNNNNNNNNNNNNNNNNNNNNNNNNNNNNNNNNNNNNNNNNNNNN
>KY967462_S_tianshanica_Tarbagatai
NNNNNNNNNNNNNNNNNNNNNNNNNNNNNTAAAGAYGGGGTGAATGTAGAAAAGGCTGAATTCCACAATAAAAGCAAACAGTCTGGCTTAGCAAGGAGCCAACCGAGCAGAAGGGCTGAAAGTAAGGAAACATGTAATGAGAGACAGATTCCCAGCAATGAGAAGAAGGCGGAACTGAGTGCTGGTGCCCTCTCTGGGAGACAAGAATCGAATGAACCGAAACCCCCATGCTCTGAGACTCCTAGAGATAATGAAGAGCTTGCTTGGGTCACCCTCAACAGTAGCATTCTGAAAGTGAAGGAGTGGTTTTCCAGAAGTGGTGAAATGTTAACTTTTGATGGTGAAGACGACACGAGGTGTGAGTCAAATGCTGAAGTAGCTGGTGCCGTAGACGTTTCAAATGATGTAAATGGATATCCTTCTTCCAAGAAAACAGACTTGGTCACTGATCCTCATCATGCTTTAATATGTCAAAGTGAAAGAGTCTGCTCCAAACCAGAGACTAATATCAAAGATAAAATATTTGGGAAAACCTATCAGAAGAAGGCAGGCCTCCCTAATTTGAGCCATGTAACTGAAAATCTAATTATAGGAGCATTTGCCAAAGAACCACAAAAAGCCCAAGAGCAACCATTCACAAATAAATTAAAGCGTAAAAGGAGAGGTATATCAGGCCTTCAACCCGAG
>MT418292_S_146655
NNGCATGAAAACAGCAGCTTATTACTCACTAAAGACGGGGTGAATGTAGAAAAGGCTGAATTCCACAATAAAAGCAAACAGTCTGGCTTAGCAAGGAGCCAACCGAGCAGAAGGGCTGAAAGTAAGGAAACATGTAATGAGAGACAGATTCCCAGCAATGAGAAGAAGGCGGAACTGAGTGCTGGTGCCCTCTCTGGGAGACAAGAATCGAATGAACAGAAACCCCCATGCTCTGAGACTCCTAGAGATAATGAAGAGCTTGCTTGGGTCACCCTCAACAGTAGCATTCTGAAAGTGAAGGAGTGGTTTTCCAGAAGTGGTGAAATGTTAACTTTTGATGGTGAAGACGACACGAGGTGTGAGTCAAATGCTGAAGTAGCTGGTGCCGTAGACGTTTCAAATGATGTAAATGGATATCCTTCTTCCAAGAAAACAGACTTGGTCACTGATCCTCATCATGCTTTAATATGTCAAAGTGAAAGAGTCTGCTCCAAACCAGAGACTAATATCAAAGATAAAATATTTGGGAAAACCTATCAGAAGAAGGCAGGCCTCCCTAATTTGAGCCATGTAACTGAAAATCTAATTATAGGAGCATTTGCCAAAGAACCACAAAAAGCCCAAGAGCAACCATTCACAAATAAATTAAAGCNNNNNNNNNNNNNNNNNNNNNNNNNNNNNNNNNNN
>MT418290_S_146639
NNGCATGAAAACAGCAGCTTATTACTCACTAAAGACGGGGTGAATGTAGAAAAGGCTGAATTCCACAATAAAAGCAAACAGTCTGGCTTAGCAAGGAGCCAACCGAGCAGAAGGGCTGAAAGTAAGGAAACATGTAATGAGAGACAGATTCCCAGCAATGAGAAGAAGGCGGAACTGAGTGCTGGTGCCCTCTCTGGGAGACAAGAATCGAATGAACCGAAACCCCCATGCTCTGAGACTCCTAGAGATAATGAAGAGCTTGCTTGGGTCACCCTCAACAGTAGCATTCTGAAAGTGAAGGAGTGGTTTTCCAGAAGTGGTGAAATGTTAACTTTTGATGGTGAAGACGACACGAGGTGTGAGTCAAATGCTGAAGTAGCTGGTGCCGTAGACGTTTCAAATGATGTAAATGGATATCCTTCTTCCAAGAAAACAGACTTGGTCACTGATCCTCATCATGCTTTAATATGTCAAAGTGAAAGAGTCTGCTCCAAACCAGAGACTAATATCAAAGATAAAATATTTGGGAAAACCTATCAGAAGAAGGCAGGCCTCCCTAATTTGAGCCATGTAACTGAAAATCTAATTATAGGAGCATTTGCCAAAGAACCACAAAAAGCCCAAGAGCAACCATTCACAAATAAATTAAAGCNNNNNNNNNNNNNNNNNNNNNNNNNNNNNNNNNNN
>MT418291_S_146650
NNGCATGAAAACAGCAGCTTATTACTCACTAAAGACGGGGTGAATGTAGAAAAGGCTGAATTCCACAATAAAAGCAAACAGTCTGGCTTAGCAAGGAGCCAACCGAGCAGAAGGGCTGAAAGTAAGGAAACATGTAATGAGAGACAGATTCCCAGCAATGAGAAGAAGGCGGAACTGAGTGCTGGTGCCCTCTCTGGGAGACAAGAATCGAATGAACCGAAACCCCCATGCTCTGAGACTCCTAGAGATAATGAAGAGCTTGCTTGGGTCACCCTCAACAGTAGCATTCTGAAAGTGAAGGAGTGGTTTTCCAGAAGTGGTGAAATGTTAACTTTTGATGGTGAAGACGACACGAGGTGTGAGTCAAATGCTGAAGTAGCTGGTGCCGTAGACGTTTCAAATGATGTAAATGGATATCCTTCTTCCAAGAAAACAGACTTGGTCACTGATCCTCATCATGCTTTAATATGTCAAAGTGAAAGAGTCTGCTCCAAACCAGAGACTAATATCAAAGATAAAATATTTGGGAAAACCTATCAGAAGAAGGCAGGCCTCCCTAATTTGAGCCATGTAACTGAAAATCTAATTATAGGAGCATTTGCCAAAGAACCACAAAAAGCCCAAGAGCAACCATTCACAAATAAATTAAAGCNNNNNNNNNNNNNNNNNNNNNNNNNNNNNNNNNNN
>MT418299_S_202206_Yumk_20_1977
NNGCATGAGAACAGCAGCTTATTACTCACTAAAGACGGGATGGATGTAGAAAAGGCTGAATTCCATAATAAAAGCAAACAGTCTGGCTTAGCAAGAAGCCAAGCGAGCAGAAGGGCTGAAAGTAAGGAAACATGTAATGAGAGACAGATTCCCAGCAATGAGAAGAAGGCGGAACTGAGTGCTGGTGCCCTCTCTGGGAGACAAGAATCGAATGAACAGAAACCCCCATGCTCTGAGACTCCTAGAGATAATGAAGAGCTTGCTTGGGTCACCCTCAACAGTAGCATTCTGAAAGTGAAGGAGTGGTTTTCCAGAAGTGGTGAAATGTTAACTTTTGATGGTGAAGACGACACGAGGTGTGAGTCAAATGCTGAAGTAGCNNNNNNNNNNNNNNNNNNNNNNNNNNNNNNNNNNNNNNNNNNNNNNNNNNNNNNNNNNNNNNNNNNNNNNNNNNNNNNNNNNNNNNNNNNNNNNNNNNNNNNNNNNNNNNNNNNNNNNNNNNNNNNNNNNNNNNNNNNNNNNNNNNNNNNNNNNNNNNNNNNNNNNNNNNNNNNNNNNNNNNNNNNNNNNNNNNNNNNNNNNNNNNNNNNNNNNNNNNNNNNNNNNNNNNNNNNNNNNNNNNNNNNNNNNNNNNNNNNNNNNNNNNNNNNNNNNNNNNNNNNNNNNNNNNNNNNNNNNNNNNNNNNN
>MT418301_S_148425
NNGCATGAGAACAGCAGCTTATTACTCACTAAAGACGGGATGGATGTAGAAAAGGCTGAATTCCATAATAAAAGCAAACAGTCTGGCTTAGCAAGAAGCCAACCGAGCAGAAGGGCTGAAAGTAAGGAAACATGTAATGAGAGACAGATTCCCAGCAATGAGAAGAAGGCGGAACTGAGTGCTGGTGCCCTCTCTGGGAGACAAGAATCGAATGAACAGAAACCCCCATGCTCTGAGACTCCTAGAGATAATGAAGAGCTTGCTTGGGTCACCCTCAACAGTAGCATTCTGAAAGTGAAGGAGTGGTTTTCCAGAAGTGGTGAAATGTTAACTTTTGATGGTGAAGACGACACGAGGTGTGAGTCAAATGCTGAAGTAGCTGGTGCCGTAGACGTTTCAAATGATGTAAATGGATATCCTTCTTCCAAGAAAACAGACTTGGTCACTGATCCTCATCATGCTTTAATATGTCAAAGTGAAAGAGTCTGCTCCAAACCAGAGACTAATATCAAAGATAAAATATTTGGGAAAACCTATCAGAAGAAGGCAGGCCTCCCTAATTTGAGCCATGTAACTGAAAATCTAATTATAGGAGCATTTGCCAAGGAACCACAAAAAGCTCAAGAGCAACCATTCACAANNNNNNNNNNNNNNNNNNNNNNNNNNNNNNNNNNNNNNNNNNNNNNN
>MT418300_S_148426
NNGCATGAGAACAGCAGCTTATTACTCACTAAAGACGGGATGGATGTAGAAAAGGCTGAATTCCATAATAAAAGCAAACAGTCTGGCTTAGCAAGAAGCCAACCGAGCAGAAGGGCTGAAAGTAAGGAAACATGTAATGAGAGACAGATTCCCAGCAATGAGAAGAAGGCGGAACTGAGTGCTGGTGCCCTCTCTGGGAGACAAGAATCGAATGAACAGAAACCCCCATGCTCTGAGACTCCTAGAGATAATGAAGAGCTTGCTTGGGTCACCCTCAACAGTAGCATTCTGAAAGTGAAGGAGTGGTTTTCCAGAAGTGGTGAAATGTTAACTTTTGATGGTGAAGACGACACGAGGTGTGAGTCAAATGCTGAAGTAGCTGGTGCCGTAGACGTTTCAAATGATGTAAATGGATATCCTTCTTCCAAGAAAACAGACTTGGTCACTGATCCTCATCATGCTTTAATATGTCAAAGTGAAAGAGTCTGCTCCAAACCAGAGACTAATATCAAAGATAAAATATTTGGGAAAACCTATCAGAAGAAGGCAGGCCTCCCTAATTTGAGCCATGTAACTGAAAATCTAATTATAGGAGCATTTGCCAAGGAACCACAAAAAGCTCAAGAGCAACCATTCACAAATAAATTAAAGCNNNNNNNNNNNNNNNNNNNNNNNNNNNNNNNNNNN
>MT418298_S_148433
NNGCATGAGAACAGCAGCTTATTACTCACTAAAGACGGGATGGATGTAGAAAAGGCTGAATTCCATAATAAAAGCAAACAGTCTGGCTTAGCAAGAAGCCAACCGAGCAGAAGGGCTGAAAGTAAGGAAACATGTAATGAGAGACAGATTCCCAGCAATGAGAAGAAGGCGGAACTGAGTGCTGGTGCCCTCTCTGGGAGACAAGAATCGAATGAACAGAAACCCCCATGCTCTGAGACTCCTAGAGATAATGAAGAGCTTGCTTGGGTCACCCTCAACAGTAGCATTCTGAAAGTGAAGGAGTGGTTTTCCAGAAGTGGTGAAATGTTAACTTTTGATGGTGAAGACGACACGAGGTGTGAGTCAAATGCTGAAGTAGCTGGTGCCGTAGACGTTTCAAATGATGTAAATGGATATCCTTCTTCCAAGAAAACAGACTTGGTCACTGATCCTCATCATGCTTTAATATGTCAAAGTGAAAGAGTCTGCTCCAAACCAGAGACTAATATCAAAGATAAAATATTTGGGAAAACCTATCAGAAGAAGGCAGGCCTCCCTAATTTGAGCCATGTAACTGAAAATCTAATTATAGGAGCATTTGCCAAGGAACCACAAAAAGCTCAAGAGCAACCATTCACAAATAAATTAAAGCNNNNNNNNNNNNNNNNNNNNNNNNNNNNNNNNNNN
>MT418297_S_148430
NNGCATGAGAACAGCAGCTTATTACTCACTAAAGACGGGATGGATGTAGAAAAGGCTGAATTCCATAATAAAAGCAAACAGTCTGGCTTAGCAAGAAGCCAACCGAGCAGAAGGGCTGAAAGTAAGGAAACATGTAATGAGAGACAGATTCCCAGCAATGAGAAGAAGGCGGAACTGAGTGCTGGTGCCCTCTCTGGGAGACAAGAATCGAATGAACAGAAACCCCCATGCTCTGAGACTCCTAGAGATAATGAAGAGCTTGCTTGGGTCACCCTCAACAGTAGCATTCTGAAAGTGAAGGAGTGGTTTTCCAGAAGTGGTGAAATGTTAACTTTTGATGGTGAAGACGACACGAGGTGTGAGTCAAATGCTGAAGTAGCTGGTGCCGTAGACGTTTCAAATGATGTAAATGGATATCCTTCTTCCAAGAAAACAGACTTGGTCACTGATCCTCATCATGCTTTAATATGTCAAAGTGAAAGAGTCTGCTCCAAACCAGNNNNNNNNNTCAAAGATAAAATATTTGGGAAAACCTATCAGAAGAAGGCAGGCCTCCCTAATTTGAGCCATGTAACTGAAAATCTAATTATAGGAGCATTTGCCAAGGAACCACAAAAAGCTCAAGAGCAACCATTCACAAATAAATTAAAGCNNNNNNNNNNNNNNNNNNNNNNNNNNNNNNNNNNN
>MT418296_S_142916
NNGCCTGAGAACAGCAGCTTATTACTCACTAAAGACGGGATGAATGTAGAAAAGGCTGAATTCCATAATAAAAGCAAACAGTCTGGCTTAGCAAGAAGCCAACCGAGCAGAAGGGCTGAAAGTAAGGAAACATGTAATGAGAGACAGATTCCCAGCAATGAGAAGAAGGCGGAACTGAGTGCTGGTGCCCTCTCTGGGAGACAAGAATCGAATGAACAGAAACCCCCATGCTCTGAGACTCCTAGAGATAATGAAGAGCTTGCTTGGGTCACCCTCAACAGTAGCATTCTGAAAGTGAAGGAGTGGTTTTCCAGAAGTGGTGAAATGTTAACTTTTGATGGTGAAGACGACACGAGGTGTGAGTCAAATGCTGAAGTAGCTGGTGCCGTAGACGTTTCAAATGATGTAAATGGATATCCTTCTTCCGAGAAAACAGACTTGGTCACTGATCCTCATCATGCTTTAATATGTCAAAGTGAAAGAGTCTGCTCCAAACCAGAGACTAATATCAAAGATAAAATATTTGGGAAAACCTATCAGAAGAAGGCAGGCCTCCCTAATTTGAGCCATGTAACTGAAAATCTAATTATAGGAGCATTTGCCAAGGAACCACAAAAAGCTCAAGAGCAACCATTCACAAATAAATTAAAGCNNNNNNNNNNNNNNNNNNNNNNNNNNNNNNNNNNN
>MT418295_S_142914
NNGCCTGAGAACAGCAGCTTATTACTCACTAAAGACGGGATGAATGTAGAAAAGGCTGAATTCCATAATAAAAGCAAACAGTCTGGCTTAGCAAGAAGCCAACCGAGCAGAAGGGCTGAAAGTAAGGAAACATGTAATGAGAGACAGATTCCCAGCAATGAGAAGAAGGCGGAACTGAGTGCTGGTGCCCTCTCTGGGAGACAAGAATCGAATGAACAGAAACCCCCATGCTCTGAGACTCCTAGAGATAATGAAGAGCTTGCTTGGGTCACCCTCAACAGTAGCATTCTGAAAGTGAAGGAGTGGTTTTCCAGAAGTGGTGAAATGTTAACTTTTGATGGTGAAGACGACACGAGGTGTGAGTCAAATGCTGAAGTAGCTGGTGCCGTAGACGTTTCAAATGATGTAAATGGATATCCTTCTTCCGAGAAAACAGACTTGGTCACTGATCCTCATCATGCTTTAATATGTCAAAGTGAAAGAGTCTGCTCCAAACCAGAGACTAATATCAAAGATAAAATATTTGGGAAAACCTATCAGAAGAAGGCAGGCCTCCCTAATTTGAGCCATGTAACTGAAAATCTAATTATAGGAGCATTTGCCAAGGAACCACAAAAAGCTCAAGAGCAACCATTCACAAATAAATTAAAGCNNNNNNNNNNNNNNNNNNNNNNNNNNNNNNNNNNN
>MT418294_S_202211_Yumk_999
NNGCCTGAGAACAGCAGCTTATTACTCACTAAAGACGGGATGAATGTAGAAAAGGCTGAATTCCATAATAAAAGCAAACAGTCTGGCTTAGCAAGAAGCCAACCGAGCAGAAGGGYTGAAAGTAAGGAAACATGTAATGAGAGACAGATTCCCAGCAATGAGAAGAAGGCGGAACTGAGNNNNNNNNNNNNNNNNNNNNNNNNNNNNNNNNNNNNNNNNNNNNNNNNNNNNNNNNNNNNNNNNNNNNNNNNNNNNNNNNNNNNNNNNNNNNNNNNNNNNNNNNNNNNNNNNNNNNNNNNNNNNNNNNNNNNNNNNNNNNNNNNNNNNNNNNNNNNNNNNNNNNNNNNNGACACGAGGTGTGAGTCAAATGCTGAAGTAGCTGGTGCCGTAGACGTTTCAAATGATGTAAATGGATATCCTTCTTCCGAGAAAACAGACTTGGTCACTGATCCTCATCATGCTTTAATATGTCAAAGTGAAAGAGTCTGCTCCAAACCAGAGACTAATATCAAAGATAAAATATTTGGGAAAACCTATCAGAAGAAGGCAGGCCTCCCTAATTTGAGCCATGTAACTGAAAATCTAATTATAGGAGCATTTGCCAAGGAACCACAAAAAGCTCAAGAGCAACCATTCACAAATAAATTAAAGCNNNNNNNNNNNNNNNNNNNNNNNNNNNNNNNNNNN
>MT418293_S_202164_Yumk_1051
NNGCATGAGAACAGCAGCTTATTACTCACTAAAGACGGGATGAATGTAGAAAAGGCTGAATTCTATAATAAAAGCAAACTGTCTGGCTTAGCAAGAAGCCAACCGAGCAGAAGGGCTGAAAGTAAGGAAACATGTAATGAGAGACAGATTCCCAGTAATGAGAAGAAGGCGGAACTGAGTGCTGGTGCCCTCTCTGGNNNNNNNNNNNNNNNNNNNNNNNNNNNNNNNNNNNNNNNNNNNNNNNNNNNNNNNNNNNNNNNNNNNNNNNNNNNNNNNNNNNNNNNNNNNNNNNNNNNNNNNNNNNNNNNNNNNNNNNNNNNNNNNNNNNNNNNNNNNNNNNNNNNNNNNNNNNNNNNNNNNNNNNNNNNNNNNNNNNNNNNNNNNNNNNNNNNNNNNNNNNNNNNNNNNNNNNNNNNNNNNNNNNNNNNNNNNNNNNNNNNNNNNNNNNNNNNNNNNNNNNNNNNNNNNNNNNNNNNNNNNNNNNNNNNNNNNNNNNNNNNNNNNNNNNNNNNNNNNNNNNNNNNNNNNNNNNNNNNNNNNNNNNNNNNNNNNNNNNNNNNNNNNNNNNNNNNNNNNNNNNNNNNNNNNNNNNNNNNNNNNNNNNNNNNNNNNNNNNNNNNNNNNNNNNNNNNNNNNNNNNNNNNNNNNNNNNNNNNNNNNNNNNNNNNNNNNNNNNNNNNNNNNNNN
