# Supplementary material for: Molecular systematics of the Sicista tianschanica species complex: a contribution from historical DNA analysis
Source: PeerJ. 2021 Jan 12;9:e10759. doi: 10.7717/peerj.10759 (PMC7810041; doi:10.7717/peerj.10759)
Supplement: Supplemental Information 4 [file peerj-09-10759-s004.fas]

>MT418257_S_146639_Urdzar_Alexeevka
ATGACCAACATCCGCAAAAAGCACCCCCTTATCAAGATCGTCAATGAAGCCTTCATCGACCTACCAGCCCCCTCCAACATCTCCTCGTGATGAAATTTTGGCTCTCTTCTAGGCATCTGCCTAATTATCCAAATTTTAACCGGCCTATTTTTAGCTATACACTACACGTCTGACACCCTGACAGCCTTTTCATCCGTAACCCACATTTGCCGAGATGTAAATTATGGATGATTAATCCGCTACCTCCACGCCAATGGTGCCTCTATATTCTTCATCTGCCTATTTATGCACGTTGGCCGAGGTATGTATTACGGATCATACACCTTCATAGAAACATGAAATATCGGAGTTGTACTCCTCTTTGCCGTAATAGGAACAGCCTTCATGGGCTACGTACTCCCATGAGGCCAAATGTCATTCTGAGGCGCCACAGTAATCACCAACCTCCTCTCAGCCATCCCATACATCGGCACCACCCTCGTCGAATGAATCTGAGGCGGCTTCTCCGTAGATAAAGCCACTCTAACACGATTCTTCGCTTTTCACTTCATCCTACCCTTCATCATTGCCGCACTAGCCATAGTACACTTAATTTTCCTCCACGAAACAGGCTCAAACAACCCAACAGGCCTAAATTCAGACGCCGACAAAATCCCCTTCCACCCCTACTACACCATTAAGGACACCCTAGGCTTCCTACTAATATTCCTTATCCTCCTAACTCTAGTCTTATTCTCTCCAGACCTTCTAGGAGACCCAGACAACTATATACCTGCCAACCCCCTAAGCACTCCACCACATATTAAACCAGAGTGATACTTCCTATTCGCCTACGCCATCTTACGCTCTATCCCTAATAAATTAGGAGGCGTAATTGCCCTCGTACTCTCTATCTTAATTTTGACCTTACTCCCTTTCCTACACAACTCAAAACAACGAAGTATAACATTCCGCCCTATTAGCCAATGCATATTCTGAATCCTAGTTGCTGACCTATTCACCCTAACATGAATTGGAGGCCAGCCAGTCGAACACCCTTTTGTTATCATTGGACAAATCGCATCCATCCTATACTTCTCCATCATCCTAATTCTCCTCCCACTATCTAGCGCCCTAGAAAACAAAATCTTGAAATGAAGA
>MT418258_S_146647_Urdzar
NNNNNNNNNNNNNNNNNNNNNNNNNNNNNNNNNNNNNNNNNNNNNNNNNNNNNNNNNNNNNNNNNNNNNNNNNNNNNNNNNNNNNNNNNNNNNNNNNNNNNNNNNNNNNNNNNNNNNNNNNNNNNNNNNNNNNNNNNNNNNNNNNNNNNNNNNNNNNNNNNNNNNNNNNNNNNNNNNNNNNNNNNNNNNNNNNNNNNNNNNNNNNNNNNNNNNNNNNNNNNNNNNNNNNNNNNNNNNNNNNNNNNNNNNNNNNNTGGTGCCTCTATATTCTTCATCTGCCTATTTATGCACGTTGGCCGAGGTATGTATTACGGATCATACACCTTCATAGAAACATGAAATATCGGAGTTGTACTCCTCTTTGCCGTAATAGGAACAGCCTTCATGGGCTACGTACTCCCATGAGGCCAAATGTCATTCTGAGGCGCCACAGTAATCACCAACCTCCTCTCAGCCATCCCATACATCGGCACCACCCTCGTCGAATGAATCTGAGGCGGCTTCTCCGTAGATAAAGCCACTCTAACACGATTCTTCGCTTTTCACTTCATCCTACCCTTCATCATTGCCGCACTAGCCATAGTACACTTAATTTTCCTCCACGAAACAGGCTCAAACAACCCAACAGGCCTAAATTCAGACGCCGACAAAATCCCCTTCCACCCCTACTACACCATTAAGGACACCCTAGGCTTCCTACTAATATTCCTTATCCTCCTGACTCTAGTCTTATTCTCTCCAGACTNNNNNNNNNNNNNNNNNNNNNNNNNNNNNNNNNNNNNNNNNNNNNNNNNNNNNNNNNNNNNNNNNNNNNNNNNNNNNNNNNNNNNNNNNNNNNNNNNNNNNNNNNNNNNNNNNNNNNNNNNNNNNNNNNNNNNNNNNNNNNNNNNNNNNNNNNNNNNNNNNNNNNNNNNNNNNNNNNNNNNNNNNNNNNNNNNNNNNNNNNNNNNNNNNNNNNNNNNNNNNNNNNNNNNNNNNNNNNNNNNNNNNNNNNNNNNNNNNNNNNNNNNNNNNNNNNNNNNNNNNNNNNNNNNNNNNNNNNNNNNNNNNNNNNNNNNNNNNNNNNNNNNNNNNNNNNNNNNNNNNNNNNNNNNNNNNNNNNNNNNNNNNNNNNNNNNNNNNNNNNNNNNNNNNNNNNNN
>MT418260_S_146650_Saur_Zhanturmys
ATGACCAACATCCGCAAAAAGCACCCCCTTATCAAGATCGTCAATGAAGCCTTCATCGACCTACCAGCCCCCTCCAACATCTCCTCGTGATGAAATTTTGGCTCTCTTCTAGGCATCTGCCTAATTATCCAAATTTTAACCGGCTTATTCTTAGCCATACACTACACATCTGACACCCTGACAGCCTTTTCATCCGTAACCCACATTTGCCGAGATGTAAATTATGGATGATTAATCCGCTATCTCCACGCCAATGGTGCCTCTATATTCTTCATCTGCCTATTTATGCACGTTGGCCGAGGTATGTATTACGGATCATACACCTTCATAGAAACATGAAATATCGGAGTTGTACTCCTCTTTGCCGTAATAGGAACAGCCTTCATGGGCTACGTACTCCCATGAGGCCAAATGTCATTCTGAGGCGCCACAGTAATCACCAACCTCCTCTCAGCCATCCCATACATCGGCACCACCCTCGTCGAATGAATCTGAGGCGGCTTCTCCGTAGATAAAGCCACTCTAACACGATTCTTCGCTTTTCACTTCATCCTACCATTCATCATTGCCGCACTAGCCATAGTACACTTAATTTTCCTCCACGAAACAGGCTCAAACAACCCAACAGGCCTAAATTCAGACGCCGACAAAATCCCCTTCCACCCCTACTACACCATTAAGGACACCCTAGGCTTCCTACTAATATTCCTTATCCTCCTGACTCTAGTCCTATTCTCTCCAGACCTTCTAGGAGACCCAGACAACTATATACCTGCCAACCCCCTAAGCACTCCACCACATATTAAACCAGAGTGATACTTCCTATTTGCCTACGCCATCTTACGCTCTATCCCTAATAAATTAGGAGGCGTAATTGCCCTCGTACTCTCTATCTTAATTTTGACCTTACTCCCTTTCCTACACAACTCAAAACAACGAAGTATAACATTCCGCCCTATTAGCCAATGCATATTCTGAATCCTAGTTGCTGACCTATTCACCCTAACATGGATTGGAGGCCAGCCAGTCGAACACCCTTTTGTTATCATTGGACAAATCGCATCTATCCTATACTTCTCCATCATCCTAATTCTCCTCCCACTATCTAGCGCCCTAGAAAACAAAATCTTGAAATGAAGA
>MT418261_S_146651_Saur_Zhanturmys
NNNNNNNNNNNNNNNNNNNNNNNNNNNNNNNNNNNNNNNNNNNNNNNNNNNNNNNNNNNNNNNNNNNNNNNNNNNNNNNNNNNNNNNNNNNNNNNNNNNNNNNNNNNNNNNNNNNNNNNNNNNNNNNNNNNNNNNNNNNNNNNNNNNNNNNNNNNNNNNNNNNNNNNNNNNNNNNNNNNNNNNNNNNNNNNNNNNNNNNNNNNNNNNNNNNNNNNNNNNNNNNNNNNNNNNNNNNNNNNNNNNNNNNNNNNNNNTGGTGCCTCTATATTCTTCATCTGCCTATTTATGCACGTTGGCCGAGGTATGTATTACGGATCATACACCTTCATAGAAACATGAAATATCGGAGTTGTACTCCTCTTTGCCGTAATAGGAACAGCCTTCATGGGCTACGTACTCCCATGAGGCCAAATGTCATTCTGAGGCGCCACAGTAATCACCAACCTCCTCTCAGCCATCCNNNNNNNNNNNNNNNNNNNNNNNNNNNNNNNNNNAGGCGGCTTCTCCGTAGATAAAGCCACTCTAACACGATTCTTCGCTTTTCACTTCATCCTACCCTTCATCATTGCCGCACTAGCCATAGTACACTTAATTTTCCTCCACGAAACAGGCTCAAACAACCCAACAGGCCTAAATTCAGACGCCGACAAAATCCCCTTCCACCCCTACTACACCATTAAGGACACCCTAGGCTTCCTACTAATATTCCTTATCCTCCTGACTCTAGTCTTATTCTCTCCAGACCTTCTAGGAGACCCANNNNNNNNNNNNNNNNNNNNNNNNNNNNNNNNNNNNNNNNNNNNNNNNNNNNNNNNNNNNNNNNNNNNNNNNNNNNNNNNNNNNNNNNNNNNNNNNNNNNNNNNNNNNNNNNNNNNNNNNNNNNNNNNNNNNNNNNNNNNNNNNNNNNNNNNNNNNNNNNNNNNNNNNNNNNNNNNNNNNNNNNNNNNNNNNNNNNNNNNNNNNNNNNNNNNNNNNNNNNNNNNNNNNNNNNNNNNNNNNNNNNNNNNNNNNNNNNNNNNNNNNNNNNNNNNNNNNNNNNNNNNNNNNNNNNNNNNNNNNNNNNNNNNNNNNNNNNNNNNNNNNNNNNNNNNNNNNNNNNNNNNNNNNNNNNNNNNNNNNNNNNNNNNNNNNNNNNNNNNN
>MT418262_S_96481_Dzungar_Alatau_Lepsink
NNNNNNNNNNNNNNNNNNNNNNNNNNNNNNNNNNNNNNNNNNNNNNNNNNNNNNNNNNNNNNNNNNNNNNNNNNNNNNNNNNNNNNNNNNNNNNNNNNNNNNNNNNNNNNNNNNNNNNNNNNNNNNNNNNNNNNNNNNNNNNNNNNNNNNNNNNNNNNNNNNNNNNNNNNNNNNNNNNNNNNNNNNNNNNNNNNNNNNNNNNNNNNNNNNNNNNNNNNNNNNNNNNNNNNNNNNNNNNNNNNNNNNNNNNNNNNNNNNNNNNNNNNNNNNNNNNNNNNNNTATTTATGCACGTTGGCCGAGGTATGTATTACGGATCATACACCTTCATAGAAACATGAAATATCGGAGTTGTACTCCTCTTTGCCGTAATAGGAACAGCCTTCATGGGCTACGTACTCCCATGAGGCCAAATGTCATTCTGAGGCGCCACAGTAATCACCAACCTCCTCTCAGCCATCCCATACATCGGCACCACCCTTGTCGNNNNNNNNNNNNNNNNNNNNNNNNNNNNNNNNNNNNNNNNNNNNNNNNNNNNNNNNNNNNNNNNNNNNNNNNNNNNNNNNNNNNNNNNNNNNNNNNNNNNNNNNNNNNNNNNNNNNNNNNNNNNNNNNNNNNNNNNNNNNNNNNNNNNNNNNNNNNNNNNNNNNNNNNNNNNNNNNNNNNNNNNNNNNNNNNNNNNNNNNNNNNNNNNNNNNNNNNNNNNNNNNNNNNNNNNNNNNNNNNNNNNNNNNNNNNNNNNNNNNNNNNNNNNNNNNNNNNNNNNNNNNNNNNNNNNNNNNNNNNNNNNNNNNNNNNNNNNNNNNNNNNNNNNNNNNNNNNNNNNNNNNNNNNNNNNNNNNNNNNNNNNNNNNNNNNNNNNNNNNNNNNNNNNNNNNNNNNNNNNNNNNNNNNNNNNNNNNNNNNNNNNNNNNNNNNNNNNNNNNNNNNNNNNNNNNNNNNNNNNNNNNNNNNNNNNNNNNNNNNNNNNNNNNNNNNNNNNNNNNNNNNNNNNNNNNNNNNNNNNNNNNNNNNNNNNNNNNNNNNNNNNNNNNNNNNNNNNNNNNNNNNNNNNNNNNNNNNNNNNNNNNNNNNNNNNNNNNNNNNNNNNNNNNNNNNNNNNNNNNNNNNNNNNNNNNNNNNNNNNNNNNNNNNNNNNNNNN
>MT418264_S_143126_Dzungar_Alatau_Tekeli
NNNNNNNNNNNNNNNNNNNNNNNNNNNNNNNNNNNNNNNNNNNNNNNNNNNNNNNNNNNNNNNNNNNNNNNNNNNNNNNNNNNNNNNNNNNNNNNNNNNNNNNNNNNNNNNNNNNNNNNNNNNNNNNNNNNNNNNNNNNNNNNNNNNNNNNNNNNNNNNNNNNNNNNNNNNNNNNNNNNNNNNNNNNNNNNNNNNNNNNNNNNNNNNNNNNNNNNNNNNNNNNNNNNNNNNNNNNNNNNNNNNNNNNNNNNNNNTGGTGCCTCCATATTCTTCATCTGCCTATTTATGCACGTTGGCCGAGGTATATATTACGGATCATACACCTTCATAGAAACATGAAACATCGGAGTAGTACTCCTCTTTGCCGTAATAGGAACAGCCTTCATGGGCTACGTACTCCCATGAGGCCAGATGTCATTCTGAGGCGCCACAGTAATCACCAACCTCCTCTCAGCCATCCCATACATCGGCACCACCCTTGTCGNNNNNNNNNNAGGCGGCTTCTCCGTAGATAAGGCCACTCTAACACGATTCTTCGCTTTTCACTTCATCCTACCCTTCATCATTGCCGCACTAGCCATAGTACACTTAATTTTCCTCCACGAAACAGGCTCAAACAATCCAACAGGCCTAAATTCAGACGCCGACAAAATCCCCTTCCACCCCTACTACACCATTAAGGACACCCTAGGCTTCCTATTAATATTCCTTATCCTCCTGACTCTAGTCTTATTCTCTCCANNNNNNNNNNNNNNNNNNNNNNNNNNNNNNNNNNNNNNNNNNNNNNNNNNNNNNNNNNNNNNNNNNNNNNNNNNNNNNNNNNNNNNNNNNNNNNNNNNNNNNNNNNNNNNNNNNNNNNNNNNNNNNNNNNNNNNNNNNNNNNNNNNNNNNNNNNNNNNNNNNNNNNNNNNNNNNNNNNNNNNNNNNNNNNNNNNNNNNNNNNNNNNNNNNNNNNNNNNNNNNNNNNNNNNNNNNNNNNNNNNNNNNNNNNNNNNNNNNNNNNNNNNNNNNNNNNNNNNNNNNNNNNNNNNNNNNNNNNNNNNNNNNNNNNNNNNNNNNNNNNNNNNNNNNNNNNNNNNNNNNNNNNNNNNNNNNNNNNNNNNNNNNNNNNNNNNNNNNNNNNNNNNNNNNNNNNNNNNN
>MT418265_S_146655_Dzungar_Alatau_AralTube
ATGACCAACATCCGCAAAAAACACCCCCTTATCAAAATCGTCAATGAAGCCTTCATCGACCTACCAGCCCCCTCCAACATCTCCTCGTGATGAAATTTTGGCTCTCTTCTAGGCATCTGCCTAATTATCCAAATTTTAACCGGCCTATTCTTAGCCATACACTACACATCTGACACCCTGACAGCCTTTTCATCCGTAACCCACATTTGCCGAGATGTAAATTATGGATGATTAATCCGCTATCTCCACGCCAATGGTGCCTCCATATTCTTCATCTGCCTATTTATGCACGTTGGCCGAGGTATGTATTACGGGTCATACACCTTCATAGAAACATGAAACATCGGAGTTGTACTCCTCTTTGCCGTAATAGGGACAGCCTTTATGGGCTACGTACTCCCATGAGGCCAGATGTCGTTCTGAGGCGCCACAGTAATCACCAACCTCCTCTCAGCTATCCCATACATCGGCACCACCCTTGTCGNNNNNNNNNNAGGCGGCTTCTCCGTAGATAAAGCCACTCTAACACGATTCTTCGCTTTTCACTTCATCCTACCCTTCATCATTGCCGCACTAGCCATAGTACACTTAATTTTCCTCCACGAAACAGGCTCAAACAACCCAACAGGCCTAAACTCAGACGCCGACAAAATCCCCTTCCACCCCTACTACACCATTAAGGACACCCTGGGCTTCCTATTAATATTCCTTATCCTCCTAACTCTAGTCTTATTCTCTCCAGACCTTCTAGGAGACCCAGACAACTATATACCTGCCAACCCTCTAAGCACTCCACCACATATTAAACCAGAATGATATTTCCTATTCGCCTACGCCATCTTACGCTCTATCCCTAATAAATTAGGAGGCGTAATTGCCCTCGTACTCTCTATCTTAATTTTGACCTTACTCCCTTTCCTACATAACTCAAAACAACGAAGTATAACATTCCGCCCTATTAGCCAATGCATATTCTGAATTCTAGTTGCTGACCTATTCACCTTAACATGAATTGGAGGCCAACCAGTCGAACACCCCTTTGTTATCATTGGACAAATCGCATCCATCCTATATTTCTCCATCATCCTAATCCTCCTCCCACTATCTAGCGCCCTAGAAAACAAAATCTTGAAATGAAGA
>MT418266_S_146656_Dzungar_Alatau_AralTube
NNNNNNNNNNNNNNNNNNNNNNNNNNNNNNNNNNNNNNNNNNNNNNNNNNNNNNNNNNNNNNNNNNNNNNNNNNNNNNNNNNNNNNNNNNNNNNNNNNNNNNNNNNNNNNNNNNNNNNNNNNNNNNNNNNNNNNNNNNNNNNNNNNNNNNNNNNNNNNNNNNNNNNNNNNNNNNNNNNNNNNNNNNNNNNNNNNNNNNNNNNNNNNNNNNNNNNNNNNNNNNNNNNNNNNNNNNNNNNNNNNNNNNNNNNNNNNTGGTGCCTCCATATTCTTCATCTGCCTATTTATGCACGTTGGCCGAGGTATATATTACGGATCATACACCTTCATAGAAACATGAAACATCGGAGTAGTACTCCTCTTTGCCGTAATAGGAACAGCCTTCATGGGCTACGTACTCCCATGAGGCCAGATGTCATTCTGAGGCGCTACAGTAATCACCAACCTCCTCTCAGCCATCCCGTACATCGGCACCACCCTNNNNNNNNNNNNNNNAGGCGGCTTCTCCGTAGATAAAGCCACTCTAACACGATTCTTCGCTTTTCACTTCATCCTACCCTTCATCATTGCCGCACTAGCCATAGTACACTTAATTTTCCTCCACGAAACAGGCTCAAACAACCCAACAGGCCTAAATTCAGACGCCGACAAAATCCCCTTCCACCCCTACTACACCATTAAGGACACCCTAGGCTTCCTATTAATATTCCTTATCCTCCTAACTCTAGTCTTATTCTCTCCAGACCTTCTAGGAGACCCANNNNNNNNNNNNNNNNNNNNNNNNNNNNNNNNNNNNNNNNNNNNNNNNNNNNNNNNNNNNNNNNNNNNNNNNNNNNNNNNNNNNNNNNNNNNNNNNNNNNNNNNNNNNNNNNNNNNNNNNNNNNNNNNNNNNNNNNNNNNNNNNNNNNNNNNNNNNNNNNNNNNNNNNNNNNNNNNNNNNNNNNNNNNNNNNNNNNNNNNNNNNNNNNNNNNNNNNNNNNNNNNNNNNNNNNNNNNNNNNNNNNNNNNNNNNNNNNNNNNNNNNNNNNNNNNNNNNNNNNNNNNNNNNNNNNNNNNNNNNNNNNNNNNNNNNNNNNNNNNNNNNNNNNNNNNNNNNNNNNNNNNNNNNNNNNNNNNNNNNNNNNNNNNNNNNNNNNNNNNN
>MT418267_S_77366_Djarkent_dis
NNNNNNNNNNNNNNNNNNNNNNNNNNNNNNNNNNNNNNNNNNNNNNNNNNNNNNNNNNNNNNNNNNNNNNNNNNNNNNNNNNNNNNNNNNNNNNNNNNNNNNNNNNNNNNNNNNNNNNNNNNNNNNNNNNNNNNNNNNNNNNNNNNNNNNNNNNNNNNNNNNNNNNNNNNNNNNNNNNNNNNNNNNNNNNNNNNNNNNNNNNNNNNNNNNNNNNNNNNNNNNNNNNNNNNNNNNNNNNNNNNNNNNNNNNNNNNTGGTGCCTCCATATTCTTCATCTGCCTATTTATGCACGTTGGCCGAGGTATGTATTACGGGTCATACACCTTCATAGAAACATGAAACATCGGAGTTGTACTCCTCTTTGCCGTAATAGGGACAGCCTTCATGGGCTACGTACTCCCATGAGGCCAGATGTCGTTCTGAGGCGCCACAGTAATCACCAACCTCCTCTCAGCCATCCCATACATCGGCACCACCCTCNNNNNNNNNNNNNNAGGCGGCTTCTCCGTAGATAAAGCCACTCTAACACGATTCTTCGCTTTTCACTTCATCCTACCCTTCATCATTGCCGCACTAGCCATAGTACACTTAATTTTCCTCCACGAAACAGGCTCAAACAACCCAACAGGCCTAAACTCAGACGCCGACAAAATCCCCTTCCACCCCTACTACACCATTAAGGACACCCTGGGCTTCCTATTAATATTCCTTATCCTCCTAACTCTAGTCTTATTCTCTCCAGACCTTCTAGGAGACCCNNNNNNNNNNNNNNNNNNNNNNNNNNNNNNNNNNNNNNNNNNNNNNNNNNNNNNNNNNNNNNNNNNNNNNNNNNNNNNNNNNNNNNNNNNNNNNNNNNNNNNNNNNNNNNNNNNNNNNNNNNNNNNNNNNNNNNNNNNNNNNNNNNNNNNNNNNNNNNNNNNNNNNNNNNNNNNNNNNNNNNNNNNNNNNNNNNNNNNNNNNNNNNNNNNNNNNNNNNNNNNNNNNNNNNNNNNNNNNNNNNNNNNNNNNNNNNNNNNNNNNNNNNNNNNNNNNNNNNNNNNNNNNNNNNNNNNNNNNNNNNNNNNNNNNNNNNNNNNNNNNNNNNNNNNNNNNNNNNNNNNNNNNNNNNNNNNNNNNNNNNNNNNNNNNNNNNNNNNNNNN
>MT418273_S_54758_M_Almaatinka_r
NNNNNNNNNNNNNNNNNNNNNNNNNNNNNNNNNNNNNNNNNNNNNNNNNNNNNNNNNNNNNNNNNNNNNNNNNNNNNNNNNNNNNNNNNNNNNNNNNNNNNNNNNNNNNNNNNNNNNNNNNNNNNNNNNNNNNNNNNNNNNNNNNNNNNNNNNNNNNNNNNNNNNNNNNNNNNNNNNNNNNNNNNNNNNNNNNNNNNNNNNNNNNNNNNNNNNNNNNNNNNNNNNNNNNNNNNNNNNNNNNNNNNNNNNNNNNNNNNNNNNNNNNNNNNNNNNNNNNNNNNNTTCCTTCACGTGGGCCGAGGCATGTACTATGGATCCTACACCTTCATAGAAACATGAAACATCGGAGTCGTACTTTTGTTCACCGTCATAGGAACAGCCTTCATAGGCTATGTACTCCCATGAGGACAAATATCATTCTGAGGTGCTACAGTAATTACCAACCTCCTTTCAGCCATCCCTTACATCGGCACCACCCTAGTTGAATGAATCTGNNNNNNNNNNNNNNNNNNNNNNNNNNNNNNNNNNNNNNNNNNNNNNNNNNNNNNNNNNNNNNNNNNNNNNNNNNNNNNNNNNNNNNNNNNNNNNNNNNNNNNNNNNNNNNNNNNNNNNNNNNNNNNNNNNNNNNNNNNNNNNNNNNNNNNNNNNNNNNNNNNNNNNNNNNNNNNNNNNNNNNNNNNNNNNNNNNNNNNNNNNNNNNNNNNNNNNNNNNNNNNNNNNNNNNNNNNNNNNNNNNNNNNNNNNNNNNNNNNNNNNNNNNNNNNNNNNNNNNNNNNNNNNNNNNNNNNNNNNNNNNNNNNNNNNNNNNNNNNNNNNNNNNNNNNNNNNNNNNNNNNNNNNNNNNNNNNNNNNNNNNNNNNNNNNNNNNNNNNNNNNNNNNNNNNNNNNNNNNNNNNNNNNNNNNNNNNNNNNNNNNNNNNNNNNNNNNNNNNNNNNNNNNNNNNNNNNNNNNNNNNNNNNNNNNNNNNNNNNNNNNNNNNNNNNNNNNNNNNNNNNNNNNNNNNNNNNNNNNNNNNNNNNNNNNNNNNNNNNNNNNNNNNNNNNNNNNNNNNNNNNNNNNNNNNNNNNNNNNNNNNNNNNNNNNNNNNNNNNNNNNNNNNNNNNNNNNNNNNNNNNNNNNNNNNNNNNNNNNNNNNNNNN
>MT418270_S_142913_Talgar_Almaatinskii_NR
NNNNNNNNNNNNNNNNNNNNNNNNNNNNNNNNNNNNNNNNNNNNNNNNNNNNNNNNNNNNNNNNNNNNNNNNNNNNNNNNNNNNNNNNNNNNNNNNNNNNNNNNNNNNNNNNNNNNNNNNNNNNNNNNNNNNNNNNNNNNNNNNNNNNNNNNNNNNNNNNNNNNNNNNNNNNNNNNNNNNNNNNNNNNNNNNNNNNNNNNNNNNNNNNNNNNNNNNNNNNNNNNNNNNNNNNNNNNNNNNNNNNNNNNNNNNNNCGGAGCCTCTATATTTTTCATCTGCTTATTTCTTCACGTGGGCCGAGGCATGTACTATGGGTCCTACACCTTCATAGAAACATGAAACATCGGAGTCGTACTTTTATTCGCCGTCATAGGAACAGCCTTCATAGGCTATGTACTTCCATGAGGACAAATATCATTCTGAGGTGCTACAGTAATTACCAACCTCCTTTCAGCCATCCCTTACATCGGCACCACCCTAGTTGAATGAATCTGAGGCGGCTTCTCCGTAGATAAAGCCACCTTAACACGATTCTTCGCCTTCCACTTCATCCTACCCTTCATTATTGCCGCACTGGCCATAGTACACCTAATTTTCCTCCATGAAACAGGCTCAAACAACCCAACAGGCCTAAATTCGGACGCTGACAAAATCCCATTTCACCCCTACTACACCATCAAAGACGCCCTTGGCTTCCTACTCCTATTCCTAACCCTTCTGACCCTGGTATTATTTTCCCCAGACCTCCTAGGAGACCCCNNNNNNNNNNNNNNNNNNNNNNNNNNNNNNNNNNNNNNNNNNNNNNNNNNNNNNNNNNNNNNNNNNNNNNNNNNNNNNNNNNNNNNNNNNNNNNNNNNNNNNNNNNNNNNNNNNNNNNNNNNNNNNNNNNNNNNNNNNNNNNNNNNNNNNNNNNNNNNNNNNNNNNNNNNNNNNNNNNNNNNNNNNNNNNNNNNNNNNNNNNNNNNNNNNNNNNNNNNNNNNNNNNNNNNNNNNNNNNNNNNNNNNNNNNNNNNNNNNNNNNNNNNNNNNNNNNNNNNNNNNNNNNNNNNNNNNNNNNNNNNNNNNNNNNNNNNNNNNNNNNNNNNNNNNNNNNNNNNNNNNNNNNNNNNNNNNNNNNNNNNNNNNNNNNNNNNNNNNNNN
>MT418272_S_142916_Talgar_Almaatinskii_NR
ATGACCAACATTCGCAAAAAACACCCCCTTATCAAAATAGTCAATGACTCCTTCATTGACCTCCCAACTCCCTCCAACATTTCCTCGTGATGAAACTTCGGATCTCTTCTAGGTGTCTGTCTAATTATCCAAATTTTGACTGGCCTATTTTTGGCTATACACTACACATCCGACACCCTAACAGCTTTCTCATCAGTAACACATATCTGCCGAGACGTAAACTACGGATGATTGATCCGCTACCTCCATGCCAACGGAGCCTCTATATTTTTCATCTGCTTATTTCTTCACGTGGGCCGAGGCATGTACTATGGGTCCTACACCTTCATAGAAACATGAAACATCGGAGTCGTACTTTTATTCGCCGTCATAGGAACAGCCTTCATAGGCTATGTACTCCCATGAGGACAAATATCATTCTGAGGTGCTACAGTAATTACCAACCTCCTTTCAGCCATCCCTTACATCGGCACCACCCTAGTTGAATGAATCTGAGGCGGCTTCTCCGTAGATAAAGCCACCTTAACACGATTCTTCGCCTTCCACTTCATCCTACCCTTCATTATTGCCGCACTGGCCATAGTACACCTAATTTTCCTCCATGAAACAGGCTCAAACAACCCAACAGGCCTAAATTCGGACGCTGACAAAATCCCATTTCACCCCTACTACACCATCAAAGACGCCCTTGGCTTCCTACTCCTATTCCTAACCCTTCTGACCCTGGTATTATTTTCCCCAGACCTCCTAGGAGACCCCGACAACTACATACCCGCCAACCCCCTTAGCACCCCCCCACACATCAAACCAGAGTGGTACTTCCTATTCGCCTATGCCATCCTACGCTCCATCCCTAATAAGCTAGGAGGCGTAATTGCCCTCGTGCTCTCCATCCTAATCCTAGCCCTTCTCCCATTCCTTCACAACTCAAAACAACGGAGCATAACATTCCGCCCTATTAGCCAGTGTATATTCTGAATCCTGGTTGCTGACCTATTTACCCTCACATGAATCGGCGGCCAACCAGTCGAACACCCATTCGTTATCATCGGACAGATCGCGTCTATCCTATACTTCTCCATCATCTTAATCCTCCTCCCCTTATCCAGCGCTCTAGAAAACAAAATCTTAAAGTGAAGA
>MT418271_S_142914_Talgar_Almaatinskii_NR
ATGACCAACATTCGCAAAAAACACCCCCTTATCAAAATAGTCAATGACTCCTTCATTGACCTCCCAACTCCCTCCAACATTTCCTCGTGATGAAACTTCGGATCTCTTCTAGGTGTCTGTCTAATTATCCAAATTTTGACTGGCCTATTTTTGGCTATACACTACACATCCGACACCCTAACAGCTTTCTCATCAGTAACACATATCTGCCGAGACGTAAACTACGGATGATTGATCCGCTACCTCCATGCCAACGGAGCCTCTATATTTTTCATCTGCTTATTTCTTCACGTGGGCCGAGGCATGTACTATGGGTCCTACACCTTCATAGAAACATGAAACATCGGAGTCGTACTTTTATTCGCCGTCATAGGAACAGCCTTCATAGGCTATGTACTCCCATGAGGACAAATATCATTCTGAGGTGCTACAGTAATTACCAACCTCCTTTCAGCCATCCCTTACATCGGCACCACCCTAGTTGAATGAATCTGAGGCGGCTTCTCCGTAGATAAAGCCACCTTAACACGATTCTTCGCCTTCCACTTCATCCTACCCTTCATTATTGCCGCACTGGCCATAGTACACCTAATTTTCCTCCATGAAACAGGCTCAAACAACCCAACAGGCCTAAATTCGGACGCTGACAAAATCCCATTTCACCCCTACTACACCATCAAAGACGCCCTTGGCTTCCTACTCCTATTCCTAACCCTTCTGACCCTGGTATTATTTTCCCCAGACCTCCTAGGAGACCCCGACAACTACATACCCGCCAACCCCCTTAGCACCCCCCCACACATCAAACCAGAGTGGTACTTCCTATTCGCCTATGCCATCCTACGCTCCATCCCTAATAAGCTAGGAGGCGTAATTGCCCTCGTGCTCTCCATCCTAATCCTAGCCCTTCTCCCATTCCTTCACAACTCAAAACAACGGAGCATAACATTCCGCCCTATTAGCCAGTGTATATTCTGAATCCTGGTTGCTGACCTATTTACCCTCACATGAATCGGCGGCCAACCAGTCGAACACCCATTCGTTATCATCGGACAGATCGCGTCTATCCTATACTTCTCCATCATCTTAATCCTCCTCCCCTTATCCAGCGCTCTAGAAAACAAAATCTTAAAGTGAAGA
>MT418274_S_64956_B_Almaatinskoe_L
NNNNNNNNNNNNNNNNNNNNNNNNNNNNNNNNNNNNNNNNNNNNNNNNNNNNNNNNNNNNNNNNNNNNNNNNNNNNNNNNNNNNNNNNNNNNNNNNNNNNNNNNNNNNNNNNNNNNNNNNNNNNNNNNNNNNNNNNNNNNNNNNNNNNNNNNNNNNNNNNNNNNNNNNNNNNNNNNNNNNNNNNNNNNNNNNNNNNNNNNNNNNNNNNNNNNNNNNNNNNNNNNNNNNNNNNNNNNNNNNNNNNNNNNNNNNNNNNNNNNNNNNNNNNNNNNNNTCTGCTTATTCCTCCACGTGGGACGAGGCATGTACTACGGATCCTATGCCTTCATAGAAACATGAAACATTGGAGTCGTACTTTTATTCGCCGTCATAGGAACAGCCTTCATAGGCTACGTACTCCCATGGGGACAAATATCATTCTGAGGCGCTACAGTAATTACTAACCTCCTCTCAGCCATCCCCTACATTGGCACCACCCTCGTAGAATGGATCTGAGGCGGCTTTTCCGTAGATAAAGCCACCTTAACACGATTCTTCGCCTTCCATTTCATTCTACCCTTCATCATTGCCGCACTANNNNNNNNNNNNNNNNNNNNNNNNNNNNNNNNNNNNNNNNNNNNNNNNNNNNNNNNNNNNNNNNNNNNNNNNNNNNNNNNNNNNNNNNNNNNNNNNNNNNNNNNNNNNNNNNNNNNNNNNNNNNNNNNNNNNNNNNNNNNNNNNNNNNNNNNNNNNNNNNNNNNNNNNNNNNNNNNNNNNNNNNNNNNNNNNNNNNNNNNNNNNNNNNNNNNNNNNNNNNNNNNNNNNNNNNNNNNNNNNNNNNNNNNNNNNNNNNNNNNNNNNNNNNNNNNNNNNNNNNNNNNNNNNNNNNNNNNNNNNNNNNNNNNNNNNNNNNNNNNNNNNNNNNNNNNNNNNNNNNNNNNNNNNNNNNNNNNNNNNNNNNNNNNNNNNNNNNNNNNNNNNNNNNNNNNNNNNNNNNNNNNNNNNNNNNNNNNNNNNNNNNNNNNNNNNNNNNNNNNNNNNNNNNNNNNNNNNNNNNNNNNNNNNNNNNNNNNNNNNNNNNNNNNNNNNNNNNNNNNNNNNNNNNNNNNNNNNNNNNNNNNNNNNNNNNNNNNNNNNNNNNNNNNNNNNNNNNNNNNNNNN
>MT418276_S_148433_Narynkol_Bayankol
ATGACCAACATCCGCAAAAAACACCCCCTCATCAAAATCGTCAATGACTCCTTCATTGACCTCCCAACTCCCTCCAACATCTCCTCATGATGAAACTTTGGGTCTCTTCTAGGTCTCTGCCTAATTATCCAAATTTTAACTGGCCTATTCTTGGCTATGCACTACACATCTGACACCCTAACAGCCTTCTCATCGGTAACCCATATCTGCCGAGACGTAAACTACGGATGACTAATCCGCTATCTCCATGCCAACGGAGCCTCCATATTTTTCATCTGCTTATTCCTCCACGTGGGCCGAGGCATGTACTACGGGTCCTATGCCTTCATAGAAACATGAAACATTGGAGTCGTACTTTTATTTGCCGTCATAGGAACAGCCTTCATAGGCTACGTACTCCCATGGGGGCAAATATCATTCTGAGGCGCTACAGTAATTACTAACCTCCTCTCAGCCATCCCCTACATTGGCACCACCCTCGTAGAATGGATCTGAGGCGGCTTTTCCGTAGATAAAGCCACCTTAACACGATTCTTCGCCTTCCACTTCATCCTACCCTTCATCATTGCCGCACTAGCCATAGTACACCTAATTTTCCTCCATGAAACAGGCTCAAACAACCCAACCGGCCTAAACTCGGACGCCGACAAAATCCCCTTTCACCCCTACTACACCATCAAAGACACCTTTGGCTTTCTACTTCTATTTTTAACCCTTCTGACCCTAGTATTATTTTTCCCAGACCTCCTGGGAGACCCTGACAACTACATACCCGCCAACCCCCTTAGCACCCCTCCTCACATCAAACCAGAGTGGTACTTCCTATTTGCCTATGCTATCCTACGCTCCATCCCTAACAAACTAGGAGGCGTAATTGCCCTCGTACTCTCCATCCTTATCCTTGCCCTTCTCCCATTCCTACACAACTCAAAACAACGAAGCATAACCTTTCGCCCTATTAGCCAATGTATATTCTGAGTCCTAGTGGCTGACCTATTTACCCTCACATGAATTGGTGGCCAACCAGTTGAACACCCATTCGTCATCATCGGACAAATCGCGTCAATCCTATACTTCTCCATCATCCTAATCCTCCTTCCCCTGTCCAGCGCTCTAGAAAACAAAATCTTGAAATGAAGA
>MT418284_S_148425_Zhumgal_KaraKiche
ATGACCAACATCCGCAAAAAACACCCCCTCATCAAAATCGTCAGTGACTCCTTCATTGACCTCCCAACTCCCTCCAACATCTCCTCATGATGAAACTTTGGGTCTCTTCTAGGTCTCTGCCTAATTATCCAAATTTTAACTGGCCTATTCTTGGCTATGCACTACACATCTGATACCCTAACAGCCTTCTCATCAGTAACCCATATCTGCCGAGACGTAAACTACGGATGACTGATCCGCTATCTCCATGCCAACGGAGCCTCCATATTTTTCATCTGCTTATTCCTCCACGTGGGCCGAGGCATGTACTACGGATCCTATGCCTTCATAGAAACATGAAACATTGGAGTCGTACTTTTATTTGCCGTCATAGGAACAGCCTTCATAGGCTACGTACTCCCATGGGGGCAAATATCATTCTGAGGCGCTACAGTAATTACTAACCTCCTCTCAGCCATCCCCTACATTGGCACCACCCTCGTAGAATGGATCTGAGGCGGCTTTTCCGTAGATAAAGCCACCTTAACACGATTCTTCGCCTTCCACTTCATCCTACCCTTCATCATTGCCGCACTAGCCATAGTACACCTAATTTTCCTCCATGAAACAGGCTCAAACAACCCAACCGGCCTAAACTCGGACGCCGACAAAATCCCCTTTCACCCCTACTACACCATCAAAGACACCTTTGGCTTTCTACTTCTATTTTTAACCCTTCTAACCCTAGTATTATTTTTCCCAGACCTCCTGGGAGATCCTGACAACTACATACCCGCCAACCCCCTTAGCACCCCTCCTCACATCAAACCAGAGTGGTACTTCCTATTTGCCTATGCTATCCTACGCTCCATCCCTAATAAACTAGGAGGCGTAATTGCCCTCGTACTCTCCATCCTTATCCTTGCCCTTCTCCCATTCCTACACAACTCAAAACAACGAAGCATAACCTTTCGCCCTATTAGCCAATGTATGTTCTGAGTCCTAGTGGCTGACCTATTTACCCTCACATGAATCGGTGGCCAACCAGTTGAACACCCATTCATCATCATCGGACAAATCGCGTCAATCCTATACTTCTCCATCATCCTAATCCTCCTTCCCCTGTCCAGCGCTCTAGAAAACAAAATCTTGAAATGAAGA
>MT418281_S_148426_Aksu_SaryDzhaz_Uchkashka
ATGACCAACATCCGCAAAAAACACCCCCTCATCAAAATCATCAATGACTCCTTCATTGACCTCCCAACTCCCTCCAACATCTCCTCATGATGGAACTTTGGGTCTCTTCTAGGTCTCTGCCTAATTATCCAAATTTTAACTGGCCTATTCTTGGCTATGCACTACACATCTGATACCCTGACAGCCTTCTCATCAGTAACCCATATCTGCCGAGACGTAAACTACGGATGACTAATCCGCTATCTCCATGCCAACGGAGCCTCCATATTTTTCATCTGCTTATTCCTCCACGTGGGCCGAGGCATGTACTACGGATCCTATGCCTTCATAGAAACATGAAACATTGGAGTCGTACTTTTATTTGCCGTCATAGGAACAGCCTTCATAGGCTACGTACTCCCATGAGGGCAAATATCATTCTGAGGCGCTACAGTAATCACTAACCTCCTCTCAGCCATCCCCTACATTGGCACCACCCTCGTAGAATGGATCTGAGGCGGCTTTTCCGTAGATAAAGCCACCTTAACACGATTCTTCGCCTTCCACTTCATCCTACCCTTCATCATTGCCGCACTAGCCATAGTACACCTAATTTTCCTCCATGAAACAGGCTCAAACAACCCAACCGGCCTAAACTCGGACGCCGACAAAATCCCCTTTCACCCCTACTACACCATCAAAGACACCTTTGGCTTTCTACTTCTATTTTTAACCCTTCTGACCCTAGTATTATTTTTCCCAGACCTCCTGGGAGACCCTGACAACTACATACCCGCCAACCCCCTTAGCACCCCTCCTCACATCAAACCAGAGTGGTACTTCCTATTTGCCTATGCTATCCTACGCTCCATCCCTAACAAACTAGGAGGCGTAATTGCCCTCGTACTCTCCATCCTTATCCTTGCCCTTCTCCCATTCCTACACAACTCAAAACAACGAAGCATAACCTTTCGCCCTATTAGCCAATGTATGTTCTGAGTCCTAGTGGCTGACCTATTTACCCTCACATGAATCGGTGGCCAACCAGTTGAACACCCATTCGTCATCATCGGACAAATCGCGTCAATCCTATACTTCTCCATCATCCTAATTCTCCTTCCCCTGTCCAGCGCTCTAGAAAACAAAATCTTGAAATGAAGA
>MT418275_S_148430_Ketmen_Sumbe
ATGACCAACATCCGCAAAAAACACCCCCTCATCAAAATCGTCAATGACTCCTTCATTGACCTCCCAACTCCCTCCAACATCTCCTCATGATGAAACTTTGGGTCTCTTCTAGGTCTCTGCCTAATTATCCAAATTTTAACTGGCCTATTCTTGGCTATGCACTACACATCTGATACCCTAACAGCCTTCTCATCAGTAACCCATATCTGCCGAGACGTAAACTACGGATGACTAATCCGCTATCTCCATGCCAATGGAGCCTCCATATTTTTCATCTGCTTATTCCTCCACGTGGGCCGAGGCATGTACTACGGATCCTATGCCTTCATAGAAACATGAAACATTGGAGTCGTACTTTTATTTGCCGTCATAGGAACAGCCTTCATAGGCTACGTACTCCCATGGGGGCAAATATCATTCTGAGGCGCTACAGTAATTACTAACCTCCTCTCAGCCATCCCCTACATTGGCACCACCCTCGTAGAATGGATCTGAGGCGGCTTTTCCGTAGATAAAGCCACCTTAACACGATTCTTCGCCTTCCACTTCATCCTACCCTTCATCATTGCCGCACTAGCCATAGTACACCTAATTTTCCTCCATGAAACAGGCTCAAACAACCCAACCGGCCTAAACTCGGACGCCGACAAAATCCCCTTTCACCCCTACTACACCATCAAAGACACCTTTGGCTTTCTACTTCTATTTTTAACCCTTCTGACCCTAGTATTATTTTTCCCAGACCTCCTGGGAGACCCTGACAACTACATACCCGCCAACCCCCTTAGCACCCCTCCTCACATCAAACCAGAGTGGTACTTCCTATTTGCCTATGCTATCCTACGCTCCATCCCTAACAAACTAGGAGGCGTAATTGCCCTCGTACTCTCCATCCTTATCCTTGCCCTTCTCCCATTCCTACACAACTCAAAACAACGAAGCATAACCTTTCGCCCTATTAGCCAATGTATGTTCTGAGTCCTAGTGGCCGACCTATTTACCCTCACATGAATCGGTGGCCAACCAGTTGAACACCCATTCGTCATCATCGGACAAATCGCGTCAATCCTATACTTCTCCATCATCCTAATCCTCCTTCCCCTGTCCAGCGCTCTAGAAAACAAAATCTTGAAATGAAGA
>MT418279_S_148428_Aksu_Karkara_M_Taldysu
NNNNNNNNNNNNNNNNNNNNNNNNNNNNNNNNNNNNNNNNNNNNNNNNNNNNNNNNNNNNNNNNNNNNNNNNNNNNNNNNNNNNNNNNNNNNNNNNNNNNNNNNNNNNNNNNNNNNNNNNNNNNNNNNNNNNNNNNNNNNNNNNNNNNNNNNNNNNNNNNNNNNNNNNNNNNNNNNNNNNNNNNNNNNNNNNNNNNNNNNNNNNNNNNNNNNNNNNNNNNNNNNNNNNNNNNNNNNNNNNNNNNNNNNNNNNNNTGGAGCCTCCATATTTTTCATCTGCTTATTCCTCCACGTGGGCCGAGGCATGTACTATGGATCCTATGCCTTCATAGAAACATGAAACATTGGAGTCGTACTTTTATTTGCCGTCATAGGAACAGCCTTCATAGGCTACGTACTCCCATGGGGGCAAATATCATTCTGAGGCGCTACAGTAATTACTAACCTCCTCTCAGCCATCCCCTACATTGGCACCACCNNNNNNNNNNNNNNNNNNNNNNNNNNNNNNNNNNNNNNNNNNNNNNNNNNNNNNNNNTTCGCCTTCCACTTCATCCTACCCTTCATCATTGCCGCACTAGCCATAGTACACCTAATTTTCCTCCATGAAACAGGCTCAAACAACCCAACCGGCCTAAACTCGGACGCCGACAAAATCCCCTTTCACCCCTACTACACCATCAAAGACACCTTTGGCTTTCTACTTCTATTTTTAACCCTTCTGACCCTAGTATTATTNNNNNNNNNNNNNNNNNNNNNNNNNNNNNNNNNNNNNNNNNNNNNNNNNNNNNNNNNNNNNNNNNNNNNNNNNNNNNNNNNNNNNNNNNNNNNNNNNNNNNNNNNNNNNNNNNNNNNNNNNNNNNNNNNNNNNNNNNNNNNNNNNNNNNNNNNNNNNNNNNNNNNNNNNNNNNNNNNNNNNNNNNNNNNNNNNNNNNNNNNNNNNNNNNNNNNNNNNNNNNNNNNNNNNNNNNNNNNNNNNNNNNNNNNNNNNNNNNNNNNNNNNNNNNNNNNNNNNNNNNNNNNNNNNNNNNNNNNNNNNNNNNNNNNNNNNNNNNNNNNNNNNNNNNNNNNNNNNNNNNNNNNNNNNNNNNNNNNNNNNNNNNNNNNNNNNNNNNNNNNNNNNNNNNNNNNNNNNNNNNNNNNN
>MT418282_S_148429_Aksu_SaryDzhaz_Uchkashka
NNNNNNNNNNNNNNNNNNNNNNNNNNNNNNNNNNNNNNNNNNNNNNNNNNNNNNNNNNNNNNNNNNNNNNNNNNNNNNNNNNNNNNNNNNNNNNNNNNNNNNNNNNNNNNNNNNNNNNNNNNNNNNNNNNNNNNNNNNNNNNNNNNNNNNNNNNNNNNNNNNNNNNNNNNNNNNNNNNNNNNNNNNNNNNNNNNNNNNNNNNNNNNNNNNNNNNNNNNNNNNNNNNNNNNNNNNNNNNNNNNNNNNNNNNNNNNTGGAGCCTCCATATTTTTCATCTGCTTATTCCTCCACGTGGGCCGAGGCATGTACTACGGGTCCTATGCCTTCATAGAAACATGAAACATTGGAGTCGTACTTTTATTTGCCGTCATAGGAACAGCCTTCATAGGCTACGTACTCCCATGAGGGCAAATATCATTCTGAGGCGCTACAGTAATCACTAACCTCCTCTCAGCCATCCCCTACATTGGCACCACCCTCGTAGAATGGATCTGAGGCGGCTTTTCCGTAGATAAAGCCACCTTAACACGATTCTTCGCCTTCCACTTCATCCTACCCTTCATCATTGCCGCACTAGCCATAGTACACCTAATTTTCCTCCATGAAACAGGCTCAAACAACCCAACCGGCCTAAACTCGGACGCCGACAAAATCCCCTTTCACCCCTACTACACCATCAAAGACACCTTTGGCTTTCTACTTCTATTTTTAACCCTTCTGACCCTAGTATTATTNNNNNNNNNNNNNNNNNNNNNNNNNNNNNNNNNNNNNNNNNNNNNNNNNNNNNNNNNNNNNNNNNNNNNNNNNNNNNNNNNNNNNNNNNNNNNNNNNNNNNNNNNNNNNNNNNNNNNNNNNNNNNNNNNNNNNNNNNNNNNNNNNNNNNNNNNNNNNNNNNNNNNNNNNNNNNNNNNNNNNNNNNNNNNNNNNNNNNNNNNNNNNNNNNNNNNNNNNNNNNNNNNNNNNNNNNNNNNNNNNNNNNNNNNNNNNNNNNNNNNNNNNNNNNNNNNNNNNNNNNNNNNNNNNNNNNNNNNNNNNNNNNNNNNNNNNNNNNNNNNNNNNNNNNNNNNNNNNNNNNNNNNNNNNNNNNNNNNNNNNNNNNNNNNNNNNNNNNNNNNNNNNNNNNNNNNNNNNNNNNNNNNN
>MT418277_S_148432_Narynkol_Bayankol
NNNNNNNNNNNNNNNNNNNNNNNNNNNNNNNNNNNNNNNNNNNNNNNNNNNNNNNNNNNNNNNNNNNNNNNNNNNNNNNNNNNNNNNNNNNNNNNNNNNNNNNNNNNNNNNNNNNNNNNNNNNNNNNNNNNNNNNNNNNNNNNNNNNNNNNNNNNNNNNNNNNNNNNNNNNNNNNNNNNNNNNNNNNNNNNNNNNNNNNNNNNNNNNNNNNNNNNNNNNNNNNNNNNNNNNNNNNNNNNNNNNNNNNNNNNNNNCGGAGCCTCCATATTTTTCATCTGCTTATTCCTCCACGTGGGCCGAGGCATGTACTACGGATCCTATGCCTTCATAGAAACATGAAACATTGGAGTCGTACTTTTATTTGCCGTCATAGGAACAGCCTTCATAGGCTACGTACTCCCATGGGGGCAAATATCATTCTGAGGCGCTACAGTAATTACTAACCTCCTCTCAGCCATCCCCTACATTGGCACCACCCTCGTAGAATGGATCTGAGGCGGCTTTTCCGTAGATAAAGCCACCTTAACACGATTCTTCGCCTTCCACTTCATCCTACCCTTCATCATTGCCGCACTAGCCATAGTACACCTAATTTTCCTCCATGAAACAGGCTCAAACAACCCAACCGGCCTAAACTCGGACGCCGACAAAATCCCCTTTCACCCCTACTACACCATCAAAGACACCTTTGGCTTTCTACTTCTATTTTTAACCCTTCTGACCCTAGTATTATTTTTCCCAGACCTCCTGGGAGACCCTNNNNNNNNNNNNNNNNNNNNNNNNNNNNNNNNNNNNNNNNNNNNNNNNNNNNNNNNNNNNNNNNNNNNNNNNNNNNNNNNNNNNNNNNNNNNNNNNNNNNNNNNNNNNNNNNNNNNNNNNNNNNNNNNNNNNNNNNNNNNNNNNNNNNNNNNNNNNNNNNNNNNNNNNNNNNNNNNNNNNNNNNNNNNNNNNNNNNNNNNNNNNNNNNNNNNNNNNNNNNNNNNNNNNNNNNNNNNNNNNNNNNNNNNNNNNNNNNNNNNNNNNNNNNNNNNNNNNNNNNNNNNNNNNNNNNNNNNNNNNNNNNNNNNNNNNNNNNNNNNNNNNNNNNNNNNNNNNNNNNNNNNNNNNNNNNNNNNNNNNNNNNNNNNNNNNNNNNNNNNN
>MT418280_S_78241_SaryDzhaz
NNNNNNNNNNNNNNNNNNNNNNNNNNNNNNNNNNNNNNNNNNNNNNNNNNNNNNNNNNNNNNNNNNNNNNNNNNNNNNNNNNNNNNNNNNNNNNNNNNNNNNNNNNNNNNNNNNNNNNNNNNNNNNNNNNNNNNNNNNNNNNNNNNNNNNNNNNNNNNNNNNNNNNNNNNNNNNNNNNNNNNNNNNNNNNNNNNNNNNNNNNNNNNNNNNNNNNNNNNNNNNNNNNNNNNNNNNNNNNNNNNNNNNNNNNNNNNCGGAGCCTCCATATTTTTCATCTGCTTATTCCTCCACGTGGGCCGAGGCATGTACTACGGATCCTATGCCTTCATAGAAACATGAAACATTGGAGTCGTACTTTTATTTGCCGTCATAGGAACAGCCTTCATAGGCTACGTACTCCCATGGGGGCAAATATCATTCTGAGGCGCTACAGTAATTACTAACCTCCTCTCAGCCATCCCCTACATTGGCANNNNNNNNNNNNNNNNNNNNNNNNNNNNNNNNNNNNNNNNNNNNNNNNNNNNNNNACGATTCTTCGCCTTCCACTTCATCCTACCCTTCATCATTGCCGCACTAGCCATAGTACACCTAATTTTCCTCCATGAAACAGGCTCAAACAACCCAACCGGCCTAAACTCGGACGCCGACAAAATCCCCTTTCACCCCTACTACACCATCAAAGACACCTTTGGCTTTCTACTTCTATTTTTAACCCTCCTGACCCTAGTATNNNNNNNNNNNNNNNNNNNNNNNNNNNNNNNNNNNNNNNNNNNNNNNNNNNNNNNNNNNNNNNNNNNNNNNNNNNNNNNNNNNNNNNNNNNNNNNNNNNNNNNNNNNNNNNNNNNNNNNNNNNNNNNNNNNNNNNNNNNNNNNNNNNNNNNNNNNNNNNNNNNNNNNNNNNNNNNNNNNNNNNNNNNNNNNNNNNNNNNNNNNNNNNNNNNNNNNNNNNNNNNNNNNNNNNNNNNNNNNNNNNNNNNNNNNNNNNNNNNNNNNNNNNNNNNNNNNNNNNNNNNNNNNNNNNNNNNNNNNNNNNNNNNNNNNNNNNNNNNNNNNNNNNNNNNNNNNNNNNNNNNNNNNNNNNNNNNNNNNNNNNNNNNNNNNNNNNNNNNNNNNNNNNNNNNNNNNNNNNNNNNNNNNNNN
>MT418283_S_136513_N_IssykKul_Ananievo
NNNNNNNNNNNNNNNNNNNNNNNNNNNNNNNNNNNNNNNNNNNNNNNNNNNNNNNNNNNNNNNNNNNNNNNNNNNNNNNNNNNNNNNNNNNNNNNNNNNNNNNNNNNNNNNNNNNNNNNNNNNNNNNNNNNNNNNNNNNNNNNNNNNNNNNNNNNNNNNNNNNNNNNNNNNNNNNNNNNNNNNNNNNNNNNNNNNNNNNNNNNNNNNNNNNNNNNNNNNNNNNNNNNNNNNNNNNNNNNNNNNNNNNNNNNNNNNNNNNNNNNNNNNNNNNNNNTCTGCTTATTCCTCCACGTGGGCCGAGGCATGTACTACGGATCCTATGCCTTCATAGAAACATGAAACATTGGAGTCGTACTTTTATTTGCCGTCATAGGAACAGCCTTCATAGGCTACGTACTCCCATGAGGGCAAATATCATTCTGAGGCGCTACAGTAATTACTAACCTCCTCTCAGCCATCCCCTACATTGGCACCACCCTCGTGGNNNNNNNNNNNNNNNNNNNNNNNNNNNNNNNNNNNNNNNNNNNNNNNNNNNNNNNNNNNNNNNNNNNNNNNNNNNNNNNNNNNNNNNNNNNNNNNNNNNNNNNNNNNNNNNNNNNNNNNNNNNNNNNNNNNNNNNNNNNNNNNNNNNNNNNNNNNNNNNNNNNNNNNNNNNNNNNNNNNNNNNNNNNNNNNNNNNNNNNNNNNNNNNNNNNNNNNNNNNNNNNNNNNNNNNNNNNNNNNNNNNNNNNNNNNNNNNNNNNNNNNNNNNNNNNNNNNNNNNNNNNNNNNNNNNNNNNNNNNNNNNNNNNNNNNNNNNNNNNNNNNNNNNNNNNNNNNNNNNNNNNNNNNNNNNNNNNNNNNNNNNNNNNNNNNNNNNNNNNNNNNNNNNNNNNNNNNNNNNNNNNNNNNNNNNNNNNNNNNNNNNNNNNNNNNNNNNNNNNNNNNNNNNNNNNNNNNNNNNNNNNNNNNNNNNNNNNNNNNNNNNNNNNNNNNNNNNNNNNNNNNNNNNNNNNNNNNNNNNNNNNNNNNNNNNNNNNNNNNNNNNNNNNNNNNNNNNNNNNNNNNNNNNNNNNNNNNNNNNNNNNNNNNNNNNNNNNNNNNNNNNNNNNNNNNNNNNNNNNNNNNNNNNNNNNNNNNNNNNNNNNNNNNNNNNNNNNN
>MT418278_S_202206_YuMK_20_1977_ChonKyzylSu
ATGACCAACATCCGCAAAAAACACCCCCTCATCAAAATCGTCAATGACTCCTTCATTGACCTCCCAACTCCCTCCAACATCTCCTCATGATGGAACTTTGGGTCTCTTCTAGGTCTCTGCCTAATTATCCAAATTTTAACTGGCCTATTCTTGGCTATGCACTACACATCTGATACCCTGACAGCCTTCTCATCAGTAACCCATATCTGCCGAGACGTAAACTACGGATGACTAATCCGCTATCTCCATGCCAACGGAGCCTCCATATTTTTCATCTGCTTATTCCTCCACGTGGGCCGAGGCATGTACTACGGATCCTACGCCTTCATAGAAACATGAAACATTGGAGTCGTACTTTTATTTGCCGTCATAGGAACAGCCTTCATAGGCTACGTACTCCCATGAGGGCAAATATCATTCTGAGGCGCTACAGTAATCACTAACCTCCTCTCAGCCATCCCCTACATTGGCACCACCCTCGTAGAATGGATCTGAGGCGGCTTTTCCGTAGATAAAGCCACCTTAACACGATTCTTCGCCTTCCACTTCATCCTACCCTTCATCATTGCCGCACTAGCCATAGTACACCTAATTTTCCTCCATGAAACAGGCTCAAACAACCCAACCGGCCTAAACTCGGACGCCGACAAAATCCCCTTTCACCCCTACTACACCATCAAAGACACTTTTGGCTTTCTACTTCTATTTTTAACCCTTCTGACCCTAGTATTATTTTTCCCAGACCTCCTGGGAGACCCTGACAACTACATACCCGCCAACCCCCTTAGCACCCCTCCTCACATCAAACCAGAGTGGTACTTCCTATTTGCCTATGCTATCCTACGCTCCATCCCTAACAAACTAGGAGGCGTAATTGCCCTCGTACTCTCCATCCTTATCCTTGCCCTTCTCCCATTCCTACACAACTCAAAACAACGAAGCATAGCCTTTCGCCCTATTAGCCAATGTATGTTCTGAGTCCTAGTGGCTGACCTATTTACCCTCACATGAATCGGTGGCCAACCAGTTGAACACCCATTCGTCATCATCGGACAAATCGCGTCAATCCTATACTTCTCCATCATCCTAATTCTCCTTCCCCTGTCCAGCGCTCTAGAAAACAAAATCTTGAAATGAAGA
>MT418269_S_202211_YuMK_999_Talgar_Almaatinskii_NR
ATGACCAACATTCGCAAAAAACACCCCCTTATCAAAATAGTCAATGACTCCTTCATTGACCTCCCAACTCCCTCCAACATTTCCTCGTGATGAAACTTCGGATCTCTTCTAGGTGTCTGTCTAATTATCCAAATTTTGACTGGCCTATTTTTGGCTATACACTACACATCCGACACCCTAACAGCTTTCTCATCAGTAACACATATCTGCCGAGACGTAAACTACGGATGATTGATCCGCTACCTCCATGCCAACGGAGCCTCTATATTTTTCATCTGCTTATTTCTTCACGTGGGCCGAGGCATGTACTATGGGTCCTACACCTTCATAGAAACATGAAACATCGGAGTCGTACTTTTATTCGCCGTCATAGGAACAGCCTTCATAGGCTATGTACTCCCATGAGGACAAATATCATTCTGAGGTGCTACAGTAATTACCAACCTCCTTTCAGCCATCCCTTACATCGGCACCACCCTAGTTGAATGAATCTGAGGCGGCTTCTCCGTAGATAAAGCCACCTTAACACGATTCTTCGCCTTCCACTTCATCCTACCCTTCATTATTGCCGCACTGGCCATAGTACACCTAATTTTCCTCCATGAAACAGGCTCAAACAACCCAACAGGCCTAAATTCGGACGCTGACAAAATCCCATTTCACCCCTACTACACCATCAAAGACGCCCTTGGCTTCCTACTCCTATTCCTAACCCTTCTGACCCTGGTATTATTTTCCCCAGACCTCCTAGGAGACCCCGACAACTACATACCCGCCAACCCCCTTAGCACCCCCCCACACATCAAACCAGAGTGGTACTTCCTATTCNCCTATGCCATCCTACGCTCCATCCCTAATAAGCTAGGAGGCGTAATTGCCCTCGTGCTCTCCATCCTAATCCTAGCCCTTCTCCCATTCCTTCACAACTCAAAACAACGGAGCATAACATTCCGCCCTATTAGCCAGTGTATATTCTGAATCCTGGTTGCTGACCTATTTACCCTCACATGAATCGGCGGCCAACCAGTCGAACACCCATTCGTTATCATCGGACAGATCGCGTCTATCCTATACTTCTCCATCATCTTAATCCTCCTCCCCTTATCCAGCGCTCTAGAAAACAAAATCTTAAAGTGAAGA
>MT418268_S_202164_YuMK_1051_Tyshkam
ATGACCAACATCCGCAAAAAACACCCCCTCATCAAAATCATCAATGACTCCTTCATTGACCTCCCAACTCCCTCCAACATTTCCTCATGATGAAACTTTGGATCTCTTCTAGGTGTATGTCTGATTATCCAAATTTTTACTGGCCTATTCTTGGCTATGCACTACACATCCGACACCCTGACAGCCTTCTCATCAGTAACTCATATTTGCCGAGACGTAAACTACGGATGACTAATCCGCTATCTCCATGCCAACGGAGCCTCTATATTTTTCATCTGCTTATTCCTCCACGTAGGCCGAGGTATGTACTACGGGTCCTATGCCTTCATGGAAACATGAAACATTGGAGTCGTACTTTTATTCGCCGTTATAGGAACAGCCTTCATAGGCTACGTACTTCCATGAGGACAAATATCATTCTGAGGTGCTACAGTAATTACTAATCTCCTCTCAGCCATCCCCTACATCGGCACTACCCTCGTTNNNNNNNNNNNNNNNNNNNNNNNNNNNNNNNNNNNNNNNNNNNNNNNNNNNNNNNNNNNNNNNNNNNNNNNNNCCTTCATTATTGCCGCGCTAGCCATAGTACACCTAATTTTTCTTCATGAGACAGGCTCAAACAACCCAACCGGCCTGAACCCGGACGCCGACAAAATCCCCTTTCACCCCTACTACACCATCAAAGACACCCTTGGCTTCCTACTCCTGTTTTTAACCCTTCTGACCCTGGTATTATTCTCTCCAGACCTCCTAGGAGACCCTGACAACTACATACCCGCCAACCCCCTTAGTACCCCTCCACACATCAAACCAGAGTGGTACTTCCTATTTGCCTATGCTATCCTACGCTCCATCCCCAATAAACTAGGAGGCGTAATTGCCCTAGTACTCTCCATCCTAATCCTCACCCTCCTCCCATTTCTACATAACTCAAAACAACGAAGCATAACCTTCCGTCCTATTAGCCAATGTATATTCTGGGTCCTCGTTGCTGACCTATTTACCCTCACATGGATCGGCGGCCAACCAGTTGAACACCCATTCGTCATCATCGGGCAAATCGCGTCCATCCTGTACTTCTCCATCATCTTAATCCTTCTTCCCCTATCCAGCGCTCTAGAAAACAAAATCTTGAAGTGAAGA
>MT418263_S_202212_YuMK_1000_Tekeli
ATGACCAACATCCGCAAAAAGCACCCCCTTATCAAAATCGTCAATGAAGCCTTCATCGACCTACCAGCCCCCTCCAACATCTCCTCGTGATGAAATTTTGGCTCTCTTCTAGGCATCTGCCTAATCATCCAAATTTTAACCGGCCTATTTTTAGCCATACACTACACATCTGACACCATGACAGCCTTTTCATCCGTAACCCACATTTGCCGAGATGTAAATTATGGATGATTAATCCGCTATCTCCACGCCAATGGTGCCTCCATATTCTTCATCTGCCTATTTATGCACGTTGGCCGAGGTATATATTACGGATCATACACCTTCATAGAAACATGAAACATCGGAGTAGTACTCCTCTTTGCCGTAATAGGAACAGCCTTCATGGGCTACGTACTCCCATGAGGCCAGATGTCATTCTGAGGCGCCACAGTAATCACCAACCTCCTCTCAGCCATCCCATACATCGGCACCACCCTTGTCNNNNNNNNNNNNGGCGGCTTCTCCGTAGATAAGGCCACTCTAACACGATTCTTCGCTTTTCACTTCATCCTACCCTTCATCATTGCCGCACTAGCCATAGTACACTTAATTTTCCTCCACGAAACAGGCTCAAACAATCCAACAGGCCTAAATTCAGACGCCGACAAAATCCCCTTCCACCCCTACTACACCATTAAGGACACCCTAGGCTTCCTATTAATATTCCTTATCCTCCTGACTCTAGTCTTATTCTCTCCAGACCTTCTAGGAGATCCAGACAACTATATACCTGCCAACCCTCTAAGCACTCCACCACATATTAAACCAGAGTGATATTTCCTATTCGCCTACGCCATCTTACGTTCTATCCCTAATAAATTAGGAGGCGTAATTGCCCTCGTACTCTCTATCTTAATTTTGACCTTACTCCCCTTCCTACATAACTCAAAACAACGAAGTATAACATTCCGCCCTATTAGCCAATGCATATTCTGAGTTCTAGTTGCTGACCTATTCACCTTAACATGAATTGGAGGCCAACCAGTCGAACACCCCTTTGTTATCATTGGACAAATCGCATCCATCCTATACTTCTCCATCATCCTAATTCTCCTCCCACTATCTAGCGCCCTAGAAAACAAAATCTTGAAATGAAGA
>MT418259_S_77367_Urdzhar
NNNNNNNNNNNNNNNNNNNNNNNNNNNNNNNNNNNNNNNNNNNNNNNNNNNNNNNNNNNNNNNNNNNNNNNNNNNNNNNNNNNNNNNNNNNNNNNNNNNNNNNNNNNNNNNNNNNNNNNNNNNNNNNNNNNNNNNNNNNNNNNNNNNNNNNNNNNNNNNNNNNNNNNNNNNNNNNNNNNNNNNNNNNNNNNNNNNNNNNNNNNNNNNNNNNNNNNNNNNNNNNNNNNNNNNNNNNNNNNNNNNNNNNNNNNNNNTGGTGCCTCTATATTCTTCATCTGCCTATTTATGCACGTTGGCCGAGGTATGTATTACGGATCATACACCTTCATAGAAACATGAAATATCGGAGTTGTACTCCTCTTTGCCGTAATAGGAACAGCCTTCATGGGCTACGTACTCCCATGAGGCCAAATGTCATTCTGAGGCGCCACAGTAATCACCAACCTCCTCTCAGCCATCCCATACATCGGCACCACCCTCGTCGNNNNNNNNNNNNNNNNNNNNNNNNNNNNNNNNNNNNNNNNNNNNNNNNNNNNNNNNNNNNNNNNNNNNNNNNNNNNNNNNNNNNNNNNNNNNNNNNNNNNNNNNNNNNNNNNNNNNNNNNNNNNNNNNNNNNNNNNNNNNNNNNNNNNNNNNNNNNNNNNNNNNNNNNNNNNNNNNNNNNNNNNNNNNNNNNNNNNNNNNNNNNNNNNNNNNNNNNNNNNNNNNNNNNNNNNNNNNNNNNNNNNNNNNNNNNNNNNNNNNNNNNNNNNNNNNNNNNNNNNNNNNNNNNNNNNNNNNNNNNNNNNNNNNNNNNNNNNNNNNNNNNNNNNNNNNNNNNNNNNNNNNNNNNNNNNNNNNNNNNNNNNNNNNNNNNNNNNNNNNNNNNNNNNNNNNNNNNNNNNNNNNNNNNNNNNNNNNNNNNNNNNNNNNNNNNNNNNNNNNNNNNNNNNNNNNNNNNNNNNNNNNNNNNNNNNNNNNNNNNNNNNNNNNNNNNNNNNNNNNNNNNNNNNNNNNNNNNNNNNNNNNNNNNNNNNNNNNNNNNNNNNNNNNNNNNNNNNNNNNNNNNNNNNNNNNNNNNNNNNNNNNNNNNNNNNNNNNNNNNNNNNNNNNNNNNNNNNNNNNNNNNNNNNNNNNNNNNNNNNNNNNNNNNNN
>MT418289_ZIN_2273
NNNNNNNNNNNNNNNNNNNNNNNNNNNNNNNNNNNNNNNNNNNNNNNNNNNNNNNNNNNNNNNNNNNNNNNNNNNNNNNNNNNNNNATGGTGAAACTTTGGGTCTCTTCTAGGTGTCTGTCTAATTATCCAAATTTTGACCGGCCTATTCTTGGCTATACNNNNNNNNNNNNNNNNNNNNNNNNNNNNNNNNNNNNNNNNNNNNNNNNNNNNNNNNNNNNNNNNNNNNNNNNNNNNNNNNNNNNNNNNNNNNNNNNNNNNNNNNNNNNNNNNNNNNNNNNNNNNNNNNNNNNNNNNNNNNNNNNNNNNNNNNNNNNNNNNNNNNNNNNNNNNNNNNNNNNNNNNNNNNNNNNNNNNNNNNNNNNNNNNNNNNNNNNNNNNNNNNNNNNNNNNNNNNNNNNNNNNNNNNNNNNNNNNNNNNNNNNNTGCTACAGTAATTACCAACCTCCTTTCAGCTATCCCCTACATCGGCACCACCCTCGTTGAATGAATCTGAGGTGGCTTTTCCGTAGACAAAGCCACCTTAACACGATTCTTCGCCTTCCATTTCATTCTACCCTTCATTATCGCTGCATTANNNNNNNNNNNNNNNNNNNNNNNNNNNNNNNNNNNNNNNNNNNNNNNNNNNNNNNNNNNNNNNNNNNNNNNNNNNNNNNNNNNNNNNNNNNNNNNNNNNNNCAAAGACACCCTTGGTTTTCTACTTCTGTTTTTAATCCTCCTGACCCTGGTATTATTTTCCCCAGACCTCCTGGGGNNNNNNNNNNNNNNNNNNNNNNNNNNNNNNNNNNNNNNNNNNNNNNNNNNNNNNNNNNNNNNNNNNNNNNNNNNCGCCTATGCTATCCTACGCTCTATCCCTAATAAACTAGGAGGCGTAATTGCCCTCGTACTCTCCATCCTAATCCTCGCCCTTCTTCCATTCCTGCACAACTNNNNNNNNNNNNNNNNNNNNNNNNNNNNNNNNNNNNNNNNNNNNNNNNNNNNNNNNNNNNNNNNNNNNNNNNNNNNNNNNNNNNNNNNNNNNNNNNNNNNNNNNNNNNNNNNNNNNNNNNNNNNNNNNNNNNNNNNNNNNNNNNNNNNNNNNNNNNNNNNNNNNNNNNNNNNNNNNNNNNNNNNNNNNNNNNNNNNNNNNNNNNNNNNNNNN
>MT418288_ZIN_2271
NNNNNNNNNNNNNNNNNNNNNNNNNNNNNNNNNNNNNNNNNNNNNNNNNNNNNNNNNNNNNNNNNNNNNNNNNNNNNNNNNNNNNNATGGTGAAACTTTGGGTCTCTTCTAGGTGTCTGTCTAATTATCCAAATTTTGACCGGCCTATTCTTGGCTATACNNNNNNNNNNNNNNNNNNNNNNNNNNNNNNNNNNNNNNNNNNNNNNNNNNNNNNNNNNNNNNNNNNNNNNNNNNNNNNNNNNNNNNNNNNNNNNNNNNNNNNNNNNNNNNNNNNNNNNNNNNNNNNNNNNNNNNNNNNNNNNNNNNNNNNNNNNNNNNNNNNNNNNNNNNNNNNNNNNNNNNNNNNNNNNNNNNNNNNNNNNNNNNNNNNNNNNNNNNNNNNNNNNNNNNNNNNNNNNNNNNNNNNNNNNNNNNNNNNNNNNNNNTGCTACAGTAATTACTAACCTCCTTTCAGCTATCCCCTACATCGGCACCACCCTCGTTGAGTGAATCTGAGGTGGCTTTTCCGTAGACAAAGCCACCTTAACACGATTCTTCGCCTTCCATTTCATTCTACCCTTCATTATCGCTGCATTANNNNNNNNNNNNNNNNNNNNNNNNNNNNNNNNNNNNNNNNNNNNNNNNNNNNNNNNNNNNNNNNNNNNNNNNNNNNNNNNNNNNNNNNNNNNNNNNNNNNNCAAAGACACCCTTGGCTTTCTACTTCTATTTTTAATCCTCCTGACCCTGGTATTATTTTCCCCAGACCTCCTGGGGGACCCTNNNNNNNNNNNNNNNNNNNNNNNNNNNNNNNNNNNNNNNNNNNNNNNNNNNNNNNNNNNNNNNNNNNNCGCCTATGCTATCCTACGCTCTATCCCTAATAAACTAGGAGGCGTAATTGCCCTCGTACTCTCCATCCTAATCCTCGCCCTTCTTCCATTCCTGCACAACTNNNNNNNNNNNNNNNNNNNNNNNNNNNNNNNNNNNNNNNNNNNNNNNNNNNNNNNNNNNNNNNNNNNNNNNNNNNNNNNNNNNNNNNNNNNNNNNNNNNNNNNNNNNNNNNNNNNNNNNNNNNNNNNNNNNNNNNNNNNNNNNNNNNNNNNNNNNNNNNNNNNNNNNNNNNNNNNNNNNNNNNNNNNNNNNNNNNNNNNNNNNNNNNNNNNN
>MT418285_S_58792_Akbeit
NNNNNNNNNNNNNNNNNNNNNNNNNNNNNNNNNNNNNNNNNNNNNNNNNNNNNNNNNNNNNNNNNNNNNNNNNNNNNNNNNNNNNNATGATGAAACTTTGGGTCTCTTCTAGGTCTCTGCCTAATTATCCAAATTTTAACTGGCCTATTCTTGGCTATGCNNNNNNNNNNNNNNNNNNNNNNNNNNNNNNNNNNNNNNNNNNNNNNNNNNNNNNNNNNNNNNNNNNNNNNNNNNNNNNNNNNNNNNNNNNNNNNNNNNNNNNNNNNNNNNNNNNNNNNNNNNNNNNNNNNNNNNNNNNNNNNNNNNNNNNNNNNNNNNNNNNNNNNNNNNNNNNNNNNNNNNNNNNNNNNNNNNNNNNNNNNNNNNNNNNNNNNNNNNNNNNNNNNNNNNNNNNNNNNNNNNNNNNNNNNNNNNNNNNNNNNNNNNNNNNNNNNNNNNNNNNNNNNNNNNNNNNNNNNNNNNNNNNNNNNNNNNNNNNNNNNNNNNNNNNNNNNNNNNNNNNNNNNNNNNNNNNNNNNNNNNNNNNNNNNNNNNNNNNNNNNNNNNNNNNNNNNNNNNNNNNNNNNNNNNNNNNNNNNNNNNNNNNNNNNNNNNNNNNNNNNNNNNNNNNNNNNNNNNNNNNNNNNNNNNNNNNNNNNNNNNNNNNNNNNNNNNNNNNNNNNNNNNNNNNNNNNNNNNNNNNNNNNNNNNNNNNNNNNNNNNNNNNNNNNNNNNNNNNNNNNNNNNNNNNNNNNNNNNNNNNNNNNNNNNNNNNNNNNNNNNNNNNNNNNNNNNNNNNNNNNNNNNNNNNNNNNNNNNNNNNNNNNNNNNNNNNNNNNNNNNNNNNNNNNNNNNNNNNNNNNNNNNNNNNNNNNNNNNNNNNNNNNNNNNNNNNNNNNNNNNNNNNNNNNNNNNNNNNNNNNNNNNNNNNNNNNNNNNNNNNNNNNNNNNNNNNNNNNNNNNNNNNNNNNNNNNNNNNNNNNNNNNNNNNNNNNNNNNNNNNNNNNNNNNNNNNNNNNNNNNNNNNNNNNNNNNNNNNNNNNNNNNNNNNNNNNNNNNNNNNNNNNNNNNNNNNNNNNNNNNNNNNNNNNNNNNNNNNNNNNNNNNNNNNNNNNNNNNNNNNNNNNNNNNNNNNNNNNNNNNNNNNNNNNNNNNNNNNNN
>MT418286_S_58785_Akbeit
NNNNNNNNNNNNNNNNNNNNNNNNNNNNNNNNNNNNNNNNNNNNNNNNNNNNNNNNNNNNNNNNNNNNNNNNNNNNNNNNNNNNNNATGATGGAACTTTGGGTCTCTTCTAGGTCTCTGCCTAATTATCCAAATTTTAACTGGCCTATTCTTGGCTATGCNNNNNNNNNNNNNNNNNNNNNNNNNNNNNNNNNNNNNNNNNNNNNNNNNNNNNNNNNNNNNNNNNNNNNNNNNNNNNNNNNNNNNNNNNNNNNNNNNNNNNNNNNNNNNNNNNNNNNNNNNNNNNNNNNNNNNNNNNNNNNNNNNNNNNNNNNNNNNNNNNNNNNNNNNNNNNNNNNNNNNNNNNNNNNNNNNNNNNNNNNNNNNNNNNNNNNNNNNNNNNNNNNNNNNNNNNNNNNNNNNNNNNNNNNNNNNNNNNNNNNNNNNNNNNNNNNNNNNNNNNNNNNNNNNNNNNNNNNNNNNNNNNNNNNNNNNNNNNNNNNNNNNNNNNNNNNNNNNNNNNNNNNNNNNNNNNNNNNNNNNNNNNNNNNNNNNNNNNNNNNNNNNNNNNNNNNNNNNNNNNNNNNNNNNNNNNNNNNNNNNNNNNNNNNNNNNNNNNNNNNNNNNNNNNNNNNNNNNNNNNNNNNNNNNNNNNNNNNNNNNNNNNNNNNNNNNNNNNNNNNNNNNNNNNNNNNNNNNNNNNNNNNNNNNNNNNNNNNNNNNNNNNNNNNNNNNNNNNNNNNNNNNNNNNNNNNNNNNNNNNNNNNNNNNNNNNNNNNNNNNNNNNNNNNNNNNNNNNNNNNNNNNNNNNNNNNNNNNNNNNNNNNNNNNNNNNNNNNNNNNNNNNNNNNNNNNNNNNNNNNNNNNNNNNNNNNNNNNNNNNNNNNNNNNNNNNNNNNNNNNNNNNNNNNNNNNNNNNNNNNNNNNNNNNNNNNNNNNNNNNNNNNNNNNNNNNNNNNNNNNNNNNNNNNNNNNNNNNNNNNNNNNNNNNNNNNNNNNNNNNNNNNNNNNNNNNNNNNNNNNNNNNNNNNNNNNNNNNNNNNNNNNNNNNNNNNNNNNNNNNNNNNNNNNNNNNNNNNNNNNNNNNNNNNNNNNNNNNNNNNNNNNNNNNNNNNNNNNNNNNNNNNNNNNNNNNNNNNNNNNNNNNNNNNNNNNNNNNNNN
>MT418287_S_58788_Akbeit
NNNNNNNNNNNNNNNNNNNNNNNNNNNNNNNNNNNNNNNNNNNNNNNNNNNNNNNNNNNNNNNNNNNNNNNNNNNNNNNNNNNNNNATGATGAAACTTTGGGTCTCTTCTAGGTCTCTGCCTAATTATCCAAATTTTAACTGGCCTATTCTTGGCTATGCNNNNNNNNNNNNNNNNNNNNNNNNNNNNNNNNNNNNNNNNNNNNNNNNNNNNNNNNNNNNNNNNNNNNNNNNNNNNNNNNNNNNNNNNNNNNNNNNNNNNNNNNNNNNNNNNNNNNNNNNNNNNNNNNNNNNNNNNNNNNNNNNNNNNNNNNNNNNNNNNNNNNNNNNNNNNNNNNNNNNNNNNNNNNNNNNNNNNNNNNNNNNNNNNNNNNNNNNNNNNNNNNNNNNNNNNNNNNNNNNNNNNNNNNNNNNNNNNNNNNNNNNNNNNNNNNNNNNNNNNNNNNNNNNNNNNNNNNNNNNNNNNNNNNNNNNNNNNNNNNNNNNNNNNNNNNNNNNNNNNNNNNNNNNNNNNNNNNNNNNNNNNNNNNNNNNNNNNNNNNNNNNNNNNNNNNNNNNNNNNNNNNNNNNNNNNNNNNNNNNNNNNNNNNNNNNNNNNNNNNNNNNNNNNNNNNNNNNNNNNNNNNNNNNNNNNNNNNNNNNNNNNNNNNNNNNNNNNNNNNNNNNNNNNNNNNNNNNNNNNNNNNNNNNNNNNNNNNNNNNNNNNNNNNNNNNNNNNNNNNNNNNNNNNNNNNNNNNNNNNNNNNNNNNNNNNNNNNNNNNNNNNNNNNNNNNNNNNNNNNNNNNNNNNNNNNNNNNNNNNNNNNNNNNNNNNNNNNNNNNNNNNNNNNNNNNNNNNNNNNNNNNNNNNNNNNNNNNNNNNNNNNNNNNNNNNNNNNNNNNNNNNNNNNNNNNNNNNNNNNNNNNNNNNNNNNNNNNNNNNNNNNNNNNNNNNNNNNNNNNNNNNNNNNNNNNNNNNNNNNNNNNNNNNNNNNNNNNNNNNNNNNNNNNNNNNNNNNNNNNNNNNNNNNNNNNNNNNNNNNNNNNNNNNNNNNNNNNNNNNNNNNNNNNNNNNNNNNNNNNNNNNNNNNNNNNNNNNNNNNNNNNNNNNNNNNNNNNNNNNNNNNNNNNNNNNNNNNNNNNNNNNNNNNNNNNNNNNNNNN
>MT418305_S146655
NNNNNNNNNNNNNNNNNNNNNNNNNNNNNNNNNNNNNNNNNNNNNNNNNNNNNNNNNNNNNNNCCTCAGACACTGGCACATGTGCTCACAGCTGGGGTGCAGAGTTCCTTGAATGACCCACGCCTGGTCATCTCCTATGAACCCAGCAGCCTCGAGGCTTCCCAGCAAGCCTCAGTGCTCACCAACCTCACTCGAGAGGAACTGCTGGTCCAGCTGCAGAAGAACATCCACCATGAGGTCCTGGAGGGCAATGTGGGTTATCTACGCGTGGATGACCTCCCGGGGCAGGAGGTACTGAGTGAACTAGGAGGGTTCCTGGTGGACCACGTGTGGAAGCAGCTCATGGGCACTTCCGCCTTGGTGCTGGATCTCCGGCACTGCACTGGAGGCCACGTCTCTGGTATCCCCTATGTCATCTCCTACTTGCACCCTGGAAATAGCGTCGTGCACGTGGACACCATCTACAATCGCCCCTCCAATACCACCACGGAGATCTGGACCTTGCCCAAGGTCCTGGGAGAGCGGTACAGTGCCGACAAGGATGTGGTAGTCCTCACCAGTGGTCGCACAGGAGGTGTGGCTGAGGATATCACCTACATCCTCAAACAGATGCGCAGGGCCATTGTGGTGGGTGAGCGGACTGAGGGGGGTGCTCTAGACCTCCAGAAGCTGAGAATAGGCCAGTCTAACTTCNNNNNNNNNNNNNNNNNNNNNNNNNNNNNNNNNNNNNNNNNNNNNNNNNNNNNNNNNNGGGAGGGCAGCGGAGTGCTGCCCTGCGTGGGGACACCAGCTGAGCATGCCCTGGAGAAGGCCCTGGCCATCCTCACGCTGCGCCGTGCCCTGCCAGGTGTGGTCCTCCGCCTGCAGGAGGCCCTTCAGGATTACTACACACTGGTGGACCGTGTACCAGCCCTGCTGCACCACCTGGCCAGCATGGACTACTCGGCTGTGGTCTCCGAGGAGGATCTTGTGACTAAGCTCAATGCCGGCTTGCAGGCTGTGTCTGAGGACCCACGGCTCCTGGTGAGGGCCGTTGGGCCCAAAGAAACCTCCTCTGGTCTTGAGGCTGGAGCAGATGATGCCACAGCAATAGACCCCGAGGTACCCAGGAGTGAGGCTGCCCGGAAGGCCCTAGTGGACTCNNNNNNNNNNNNNNNNNNNNNNNNNNNNNNNNNNNNNNNNNNNNNNNNNNNNNNNNNNNNNNNNNNNNNNNNNNNNNNNNNNNNN
>MT418302_S146639
NNNNNNNNNNNNNNNNNNNNNNNNNNNNNNNNNNNNNNNNNNNNNNNNNNNNNNNNNNNNNNNCCTCAGACACTGGCACATGTGCTCACAGCTGGGGTGCAGAGTTCCTTGAATGACCCACGCCTGGTCATCTCCTATGAACCCAGCAGCCTCGAGGCTTCCCAGCAAGCCTCAGTGCTCACCAACCTCACTCGAGAGGAACTGCTGGTCCAGCTGCAGAAGAACATCCACCATGAGGTCCTGGAGGGCAATGTGGGTTATCTACGCGTGGATGACCTCCCGGGGCAGGAGGTACTGAGTGAACTAGGAGGGTTCCTGGTGGACCATGTGTGGAAGCAGCTCATGGGCACTTCCGCCTTGGTGCTGGATCTCCGGCACTGCACTGGAGGCCACGTCTCTGGTATCCCCTATGTCATCTCCTACTTGCACCCTGGAAATAGCGTCGTGCACGTGGACACCATCTACAATCGCCCCTCCAATACCACCACGGAGATCTGGACCTTGCCCAAGGTCCTGGGAGAGCGGTACAGTGCCGACAAGGATGTGGTAATCCTCACCAGTGGTCGCACAGGAGGTGTGGCTGAGGATATCACCTACATCCTCAAACAGATGCGCAGGGCCATTGTGGTGGGTGAGCGGACTGAGGGGGGTGCTCTAGACCTCCAGAAGCTGAGAATAGGCCAGTCTAACTTCNNNNNNNNNNNNNNNNNNNNNNNNNNNNNNNNNNNNNNNNNNNNNNNNNNNNNNNNNNNNNNNNNNNNNNNNNNNNNNNNNNNNNNNNNNNNNCCAGCTGAGCATGCCCTGGAGAAGGCCCTGGCCATCCTCACGCTGCGCCGTGCCCTGCCAGGTGTGGTCCTCCGCCTGCAGGAGGCCCTTCAGGATTACTACACACTGGTGGACCGTGTACCAGCCCTGCTGCACCACCTGGCCAGCATGGACTACTCGGCTGTGGTCTCCGAGGAGGATCTCGTGACTAAGCTCAATGCCGGCTTGCAGGCTGTGTCTGAGGACCCACGGCTCCTGGTGAGGGCCGTTGGGCCCAAAGAAACCTCCTCTGGTCTTGAGGCTGGAGCAGATGATGCCACAGCAATAGACCCCGAGGTACCCAGGAGTGAGGCTGCCCGGAAGGCCCTAGTGGACTCNNNNNNNNNNNNNNNNNNNNNNNNNNNNNNNNNNNNNNNNNNNNNNNNNNNNNNNNNNNNNNNNNNNNNNNNNNNNNNNNNNNNN
>MT418303_S146650
NNNNNNNNNNNNNNNNNNNNNNNNNNNNNNNNNNNNNNNNNNNNNNNNNNNNNNNNNNNNNNNCCTCAGACACTGGCACATGTGCTCACAGCTGGGGTGCAGAGTTCCTTGAATGACCCACGCCTGGTCATCTCCTATGAACCCAGCAGCCTCGAGGCTTCCCAGCAAGCCTCAGTGCTCACCAACCTCACTCGAGAGGAACTGCTGGTCCAGCTGCAGAAGAACATCCACCATGAGGTCNNNNNNNNNNATGTGGGTTATCTACGCGTGGATGACCTCCCGGGGCAGGAGGTACTGAGTGAACTAGGAGGGTTCCTGGTGGACCATGTGTGGAAGCAGCTCATGGGCACTTCCGCCTTGGTGCTGGATCTCCGGCACTGCACTGGAGGCCACGTCTCTGGTATCCCCTATGTCATCTCCTACTTGCACCCTGGAAATAGCGTCGTGCACGTGGACACCATCTACAATCGCCCCTCCAATACCACCACGGAGATCTGGACCTTGCCCAAGGTCCTGGGAGAGCGGTACAGTGCCGACAAGGATGTGGTAATCCTCACCAGTGGTCGCACAGGAGGTGTGGCTGAGGATATCACCTACATCCTCAAACAGATGCGCAGGGCCATTGTGGTGGGTGAGCGGACTGAGGGGGGTGCTCTAGACCTCCAGAAGCTGAGAATAGGCCAGTCTAACTTCTTCCTCACGGTGCCTGTGTCCAGGTCCCTGGGGCCTCTGGGCGGAGGCGGACAAACATGGGAGGGCAGCGGAGTGCTCCCCTGCGTGGGGACACCAGCTGAGCATGCCCTGGAGAAGGCCCTGGCCATCCTCACGCTGCGCCGTGCCCTGCCAGGTGTGGTCCTCCGCCTGCAGGAGGCCCTTCAGGATTACTACACACTGGTGGACCGTGTACCAGCCCTGCTGCACCACCTGGCCAGCATGGACTACTCGNNNNNNNNNNNNNNNNNNNNNNTCGTGACTAAGCTCAATGCCGGCTTGCAGGCTGTGTCTGAGGACCCACGGCTCCTGGTGAGGGCCGTTGGGCCCAAAGAAACCTCCTCTGGTCTTGAGGCTGGAGCAGATGATGCCACAGCAATAGACCCCGAGGTACCCAGGAGTGAGGCTGCCCGGAAGGCCCTAGTGGACTCNNNNNNNNNNNNNNNNNNNNNNNNNNNNNNNNNNNNNNNNNNNNNNNNNNNNNNNNNNNNNNNNNNNNNNNNNNNNNNNNNNNNN
>MT418304_S_202212_Yumk_1000
NNNNNNNNNNNNNNNNNNNNNNNNNNNNNNNNNNNNNNNNGCGAGATTCTGGGCATCTCAGACCCTCAGACACTGGCACATGTGCTCACAGCTGGGGTGCAGAGTTCCTTGAATGACCCACGCCTGGTCATCTCCTATGAACCCAGCAGCCTCGAGGCTTCCCAGCAAGCCTCAGTGCTCACCAACCTCACTMGAGAGGAACTGCTGGTCCAGCTGCAGAAGAACATCCACCATGAGGTCNNNNNNNNNNNNNNNNNNNNNNNNNNNNNNNNNNNNNNNNNNNNNNNNNNNNNNNNNNNNNNNNNNNNNNNNNNNNNNNNNNNNNNNNNNNNNNNNNNNNNNNNNNNNNNNNNNNNNNNNNNNNNNNNNNNNNNNNNNNNNNNNNNNNNNNNNNNNNNNNNNNNNNNNNNNNNNNNNNNNNNNNNNNNNNNNNNNNNNNNNNNNNNNNNNNNNNNNNNNNNNNNNNNNNNNNNNNNNNNNNNNNNNNNNNNNNNNNNNNNNNNNNNNNNNNNNNNNNNNNNNNNNNNNNNNNNNNNNNNNNNNNNNNNNNNNNNNNNNNNNNNNNNNNNNNNNNNNNNNNNNNNNNNNNNNNNNNNNNNNNNNNNNNNNNNNNNNNNNNNNNNNNNNNNNNNNNNNNNNNNNNNNNNNNNNNNNNNNNNNNNNNNNNNNNNNNNNNNNNNNNNNNNNNNNNNNNNNNNNNNNNNNNNNNNNNNNNNNNNNNNNNNNNNNNNNNNNNNNNNNNNNNNNNNNNNNNNNNNNNNNNNNNNNNNNNNCTGCGTGGGGACACCAGCTGAGCATGCCCTGGAGAAGGCCCTGGCCATCCTCACGCTGCGCCGTGCCCTGCCAGGTGTGGTCCTCCGCCTGCAGGAGGCCCTTCAGGATTACTACACACTGGTGGACCGTGTACCAGCCCTGCTGCACCACCTGGCCAGCATGGACTACTCGGCTGTGGTCTCCGAGGAGGATCTCGTGACTAAGCTCAATGCCGGCTTGCAGGCTGTGTCTGAGGACCCACGGCTCCTGGTGAGGGCCGTTGGGCCCAAAGAAACCTCCTCTGGTCTTGAGGCTGGAGCAGATGATGCCACAGCAATAGACCCCGAGGTACCCAGGAGTGAGGCTGCCCGGAAGGCCCTAGTNNNNNNNNNNNNNNNNNNNNNNNNNNNNNNNNNNNNNNNNNNNNNNNNNNNNNNNNNNNNNNNNNNNNNNNNNNNNNNNNNNNNNNNNNNN
>MT418312_S_202206_Yumk_20_1977
NNNNNNNNNNNNNNNNNNNNNNNNNNNNNNNNNNNNNNNNGCGAGATTCTGGGCATCTCAGACCCTCAGACACTGGCACATGTGCTCACAGCTGGGGTGCAGAGTTCCTTGAATGACCCACGCCTGGTCATCTCCTATGAACCCAGCAGCCTTGAGGCTTCCCAGCAAGCCTCAGTGCTCACCAACCTCACTCGAGAGGAACTGCTGGTCCAGCTGCAGAAGAACATCCACCATGAGGTCCTGGAGGGCAATGTGGGTTATCTACGTGTGGATGACCTCCCGGGGCAGGAGGTACTGAGTGAACTAGGAGGGTTCCTGGTGGACCACGTGTGGAAGCAGCTCATGGGCACTTCCGCCTTGGTGCTGGATCTCCGGCACTGCACTGGAGGCCACGTCTCTGGTATCCCCTATGTCATCTCCTACTTGCACCCTGGAAATAGCGTCGTGCACGTGNNNNNNNNNNNNNNNNNNNNNNNNNNNNNNNNNNNNNNNNNNNNNNNNNNNNNNNNNNNNNNNNNNNNNNNNNNNNNNNNNNNNNNNNNNNNNNNNNNNNNNNNNNNNNNNNNNNNNNNNNNNNNNNNNNNNNNNNNNNNNNNNNNNNNNNNNNNNNNNNNNNNNNNNNNNNNNNNNNNNNNNNNNNNNNNNNNNNNNNNNNNNNNNNNNNNNNNNNNNNNNNNNNNNNNNNNNNNNNNNNNNNNNNNNNNNNNNNNNNNNNNNNNNNNNNNNNNNNNNNNNNNNNNNNNNNNNNNNNGGGAGGGCAGCGGAGTGCTGCCCTGCGTGGGGACACCAGCTGAGCATGCCCTGGAGAAGGCCCTGGCTATCCTCACCCTGCGTCGTGCCCTGCCAGGTGTGGTCCTCCGCCTGCAGGAGGCCCTTCAGGATTACTACACACTGGTGGACCGTGTACCAGCCCTGCTGCACCACCTGGCCAGCATGGACTACTCGGCTGTGGTCTCCGAGGAGGATCTTGTGACTAAGCTCAATGCCGGCTTGCAGGCTGTGTCTGAGGACCCACGGCTCCTGGTGAGGGCCGTCGGGCCCAAAGAAACCTCCTCTGGTCCTGAGGCTGGAGCAGATGACGTCACAGGAATAGACCCCGAGGTACCCAGCAGTGAGGCTGCCCGGAAGGCCCTAGTGGACTCNNNNNNNNNNNNNNNNNNNNNNNNNNNNNNNNNNNNNNNNNNNNNNNNNNNNNNNNNNNNNNNNNNNNNNNNNNNNNNNNNNNNN
>MT418314_S148425
NNNNNNNNNNNNNNNNNNNNNNNNNNNNNNNNNNNNNNNNNNNNNNNNNNNNNNNNNNNNNNNCCTCAGACACTGGCACATGTGCTCACAGCTGGGGTGCAGAGTTCCTTGAATGACCCACGCCTGGTCATCTCCTATGAACCCAGCAGCCTTGAGGCTTCCCAGCAAGCCTCAGTGCTCACCAACCTCACTCAAGAGGAACTGCTGGTCCAGCTGCAGAAGAACATCCACCATGAGGTCCTGGAGGGCAATGTGGGTTATCTACGTGTGGATGACCTCCCGGGGCAGGAGGTACTGAGTGAACTAGGAGGGTTCCTGGTGGACCACGTGTGGAAGCAGCTCATGGGCACTTCCGCCTTGGTGCTGGATCTCCGGCACTGCACTGGAGGCCACGTCTCTGGTATCCCCTATGTCATCTCCTACTTGCACCCTGGAAATAGCGTCGTGCACGTGGACACCATCTACAATCGCCCCTCCAATACCACCACGGAGATCTGGACCTTGCCCAAGGTCCTGGGAGAGCGGTACAGTGCCGACAAGGATGTGGTAGTCCTCACCAGTGGTCGCACAGGAGGTGTGGCTGAGGACATCACCTACATCCTCAAACAGATGCGCAGAGCCATTGTGGTGGGTGAGCGGACTGAGGGGGGTGCTCTAGACCTCCAGAAGCTGAGAATAGGCCAGTCCAACTTCTTCCTCACGGTGCCTGTGTCCAGGTCCCTGGGGCCTCTGGGCGGAGGCGGACAAACATGGGAGGGCAGCGGAGTGCTGCCCTGCGTGGGGACACCAGCTGAGCATGCCCTGGAGAAGGCCCTGGCTATCCTCACCCTGCGTCGTGCCCTGCCAGGTGTGGTCCTCCGCCTGCAAGAGGCCCTTCAGGATTACTACACACTGGTGGACCGTGTACCAGCCCTGCTGCACCACCTGGCCAGCATGGACTACTCGGCTGTGGTCTCCGAGGAGGATCTTGTGACTAAGCTCAATGCCGGCTTGCAGGCTGTGTCTGAGGACCCACGGCTCCTGGTGAGGGCCGTCGGGCCCAAAGAAACCTCCTCTGGTCCTGAGGCTGGAGCAGATGACGTCACAGGAATAGACCCCGAGGTACCCAGCAGTGAGGCTGCCCGGAAGGCCCTAGTGGACTCNNNNNNNNNNNNNNNNNNNNNNNNNNNNNNNNNNNNNNNNNNNNNNNNNNNNNNNNNNNNNNNNNNNNNNNNNNNNNNNNNNNNN
>MT418313_S148426
NNNNNNNNNNNNNNNNNNNNNNNNNNNNNNNNNNNNNNNNNNNNNNNNNNNNNNNNNNNNNNNCCTCAGACACTGGCACATGTGCTCACAGCTGGGGTGCAGAGTTCCTTGAATGACCCACGCCTGGTCATCTCCTATGAACCCARCAGCCTTGAGGCTTCCCAGCAAGCCTCAGTGCTCACCAACCTCACTCWAGAGGAACTGCTGGTCCAGCTGCAGAAGAACATCCACCATGAGGTCCTGGAGGGCAATGTGGGTTATCTACGTGTGGATGACCTCCCGGGGCAGGAGGTACTGAGTGAACTAGGAGGGTTCCTGGTGGACCACGTGTGGAAGCAGCTCATGGGCACTTCCGCCTTGGTGCTGGATCTCCGRCACTGCACTGGAGGCCACGTCTCTGGTATCCCCTATGTCATCTCCTACTTGCACCCTGGAAATAGCGTCGTGCACGTGGACACCATCTACAATCGCCCCTCCAATACCACCACGGAGATCTGGACCTTGCCCAAGGTCCTGGGAGAGCGGTACAGTGCCGACAAGGATGTGGTAGTCCTCACCAGTGGTCGCACAGGAGGTGTGGCTGAGGACATCACCTACATCCTCAAACAGATGCGCAGAGCCATTGTGGTGGGTGAGCGGACTGAGGGGGGTGCTCTAGACCTCCAGAAGCTGAGAATAGGCCAGTCCAACTTCTTCCTCACGGTGCCTGTGTCCAGGTCCCTGGGGCCTCTGGGCGGAGGCGGACAAACATGGGAGGGCAGCGGAGTGCTGCCCTGCGTGGGGACACCAGCTGAGCATGCCCTGGAGAAGGCCCTGGCTATCCTCACCCTGCGTCGTGCCCTGCCAGGTGTGGTCCTCCGCCTGCARGAGGCCCTTCAGGATTACTACACACTGGTGGACCGTGTACCAGCCCTGCTGCACCACCTGGCCAGCATGGACTACTCGGCTGTGGTCTCCGAGGAGGATCTTGTGACTAAGCTCAATGCCGGCTTGCAGGCTGTGTCTGAGGACCCACGGCTCCTGGTGAGGGCCGTCGGGCCCAAAGAAACCTCCTCTGGTCCTGAGGCTGGAGCAGATGACGTCACAGGAATAGACCCCGAGGTACCCAGCAGTGAGGCTGCCCGGAAGGCCCTAGTGGACTCNNNNNNNNNNNNNNNNNNNNNNNNNNNNNNNNNNNNNNNNNNNNNNNNNNNNNNNNNNNNNNNNNNNNNNNNNNNNNNNNNNNNN
>MT418311_S148433
NNNNNNNNNNNNNNNNNNNNNNNNNNNNNNNNNNNNNNNNNNNNNNNNNNNNNNNNNNNNNNNCCTCAGACACTGGCACATGTGCTCACAGCTGGGGTGCAGAGTTCCTTGAATGACCCACGCCTGGTCATCTCCTATGAACCCAGCAGCCTTGAGGCTTCCCAGCAAGCCTCAGTGCTCACCAACCTCACTCAAGAGGAACTGCTGGTCCAGCTGCAGAAGAACATCCACCATGAGGTCCTGGAGGGCAATGTGGGTTATCTACGTGTGGATGACCTCCCGGGGCAGGAGGTACTGAGTGAACTAGGAGGGTTCCTGGTGGACCACGTGTGGAAGCAGCTCATGGGCACTTCCGCCTTGGTGCTGGATCTCCGGCACTGCACTGGAGGCCACGTCTCTGGTATCCCCTATGTCATCTCCTACTTGCACCCTGGAAATAGCGTCGTGCACGTGGACACCATCTACAATCGCCCCTCCAATACCACCACGGAGATCTGGACCTTGCCCAAGGTCCTGGGAGAGCGGTACAGTGCCGACAAGGATGTGGTAGTCCTCACCAGTGGTCGCACAGGAGGTGTGGCTGAGGACATCACCTACATCCTCAAACAGATGCGCAGAGCCATTGTGGTGGGTGAGCGGACTGAGGGGGGTGCTCTAGACCTCCAGAAGCTGAGAATAGGCCAGTCCAACTTCTTCCTCACGGTGCCTGTGTCCAGGTCCCTGGGGCCTCTGGGCGGAGGCGGACAAACATGGGAGGGCAGCGGAGTGCTGCCCTGCGTGGGGACACCAGCTGAGCATGCCCTGGAGAAGGCCCTGGCTATCCTCACCCTGCGTCGTGCCCTGCCAGGTGTGGTCCTCCGCCTGCAAGAGGCCCTTCAGGATTACTACACACTGGTGGACCGTGTACCAGCCCTGCTGCACCACCTGGCCAGCATGGACTACTCGGCTGTGGTCTCCGAGGAGGATCTTGTGACTAAGCTCAATGCCGGCTTGCAGGCTGTGTCTGAGGACCCACGGCTCCTGGTGAGGGCCGTCGGGCCCAAAGAAACCTCCTCTGGTCCTGAGGCTGGARCAGATGACGTCACAGGAATAGACCCCGAGGTACCCAGCAGTGAGGCTGCCCGGAAGGCCCTAGTGGACTCNNNNNNNNNNNNNNNNNNNNNNNNNNNNNNNNNNNNNNNNNNNNNNNNNNNNNNNNNNNNNNNNNNNNNNNNNNNNNNNNNNNNN
>MT418310_S148430
NNNNNNNNNNNNNNNNNNNNNNNNNNNNNNNNNNNNNNNNNNNNNNNNNNNNNNNNNNNNNNNCCTCAGACACTGGCACATGTGCTCACAGCTGGGGTGCAGAGTTCCTTGAATGACCCACGCCTGGTCATCTCCTATGAACCCARCAGCCTTGAGGCTTCCCAGCAAGCCTCAGTGCTCACCAACCTCACTCAAGAGGAACTGCTGGTCCAGCTGCAGAAGAACATCCACCATGAGGTCNNNNAGGGCAATGTGGGTTATCTACGTGTGGATGACCTCCCGGGGCAGGAGGTACTGAGTGAACTAGGAGGGTTCCTGGTGGACCACGTGTGGAAGCAGCTCATGGGCACTTCCGCCTTGGTGCTGGATCTCCGGCACTGCACTGGAGGCCACGTCTCTGGTATCCCCTATGTCATCTCCTACTTGCACCCTGGAAATAGCGTCGTGCACGTGGACACCATCTACAATCGCCCCTCCAATACCACCACGGAGATCTGGACCTTGCCCAAGGTCCTGGGAGAGCGGTACAGTGCCGACAAGGATGTGGTAGTCCTCACCAGTGGTCGCACAGGAGGTGTGGCTGAGGACATCACCTACATCCTCAAACAGATGCGCAGAGCCATTGTGGTGGGTGAGCGGACTGAGGGGGGTGCTCTAGACCTCCAGAAGCTGAGAATAGGCCAGTCCAACTTCTTCCTCACGGTGCCTGTGTCCAGGTCCCTGGGGCCTCTGGGCGGAGGCGGACAAACATGGGAGGGCAGCGGAGTGCTGCCCTGCGTGGGGACACCAGCTGAGCATGCCCTGGAGAAGGCCCTGGCTATCCTCACCCTGCGTCGTGCCCTGCCAGGTGTGGTCCTCCGCCTGCAAGAGGCCCTTCAGGATTACTACACACTGGTGGACCGTGTACCAGCCCTGCTGCACCACCTGGCCAGCATGGACTACTCGGCTGTGGTCTCCGAGGAGGATCTTGTGACTAAGCTCAATGCCGGCTTGCAGGCTGTGTCTGAGGACCCACGGCTCCTGGTGAGGGCCGTCGGGCCCAAAGAAACCTCCTCTGGTCCTGAGGCTGGAGCAGATGACGTCACAGGAATAGACCCCGAGGTACCCAGCAGTGAGGCTGCCCGGAAGGCCCTAGTGGACTCNNNNNNNNNNNNNNNNNNNNNNNNNNNNNNNNNNNNNNNNNNNNNNNNNNNNNNNNNNNNNNNNNNNNNNNNNNNNNNNNNNNNN
>MT418309_S142916
NNNNNNNNNNNNNNNNNNNNNNNNNNNNNNNNNNNNNNNNNNNNNNNNNNNNNNNNNNNNNNNCCTCAGACACTGGCACATGTGCTCACAGCTGGGGTGCAGAGTTCCTTGAATGACCCACGCCTGGTCATCTCCTATGAACCCAGCAGCCTTGAGGCTTCCCAGCAAGCCTCAGTGCTCACCAACCTCACTCAAGAGGAACTGCTGGTCCAGCTGCAGAAGAACATCCACCATGAGGTCCTGGAGGGCAATGTGGGTTATCTACGTGTGGATGACCTCCCGGGGCAGGAGGTACTGAGTGAACTAGGAGGGTTCCTGGTGGACCACGTGTGGAAGCAGCTCATGGGCACTTCCGCCTTGGTGCTGGATCTCCGGCACTGCACTGGAGGCCACGTCTCTGGTATCCCCTATGTCATCTCCTACTTGCACCCTGGAAATAGCGTCGTGCACGTGGACACCATCTACAATCGCCCCTCCAATACCACCACGGAGATCTGGACCTTGCCCAAGGTCCTGGGAGAGCGGTACAGTGCCGACAAGGATGTGGTAGTCCTCACCAGTGGTCGCACAGGAGGTGTGGCTGAGGACATCACCTACATCCTCAAACAGATGCGCAGAGCCATTGTGGTGGGTGAGCGGACTGAGGGGGGTGCTCTAGACCTCCAGAAGCTGAGAATAGGCCAGTCCAACTTCTTCCTCACGGTGCCTGTGTCCAGGTCCCTGGGGCCTCTGGGCGGAGGCGGACAAACATGGGAGGGCAGCGGAGTGCTGCCCTGCGTGGGGACACCAGCTGAGCATGCCCTGGAGAAGGCCCTGGCTATCCTCACCCTACGTCGTGCCCTGCCAGGTGTGGTCCTCCGCCTGCAGGAGGCCCTTCAGGATTACTACACACTGGTGGACCGTGTACCAGCCCTGCTGCACCACCTGGCCAGCATGGACTACTCGGCTGTGGTCTCCGAGGAGGATCTTGTGACTAAGCTCAATGCCGGCTTGCAGGCTGTGTCTGAGGACCCACGGCTCCTGGTGAGGGCCGTCGGGCCCAAAGAAACCTCCTCTGGTCCTGAGGCTGGAGCAGATGACGCCACAGGAATAGACCCCGAGGTACCCAGCAGTGAGGCTGCCCGGAAGGCCCTAGTGGACTCNNNNNNNNNNNNNNNNNNNNNNNNNNNNNNNNNNNNNNNNNNNNNNNNNNNNNNNNNNNNNNNNNNNNNNNNNNNNNNNNNNNNN
>MT418308_S142914
NNNNNNNNNNNNNNNNNNNNNNNNNNNNNNNNNNNNNNNNNNNNNNNNNNNNNNNNNNNNNNNCCTCAGACACTGGCACATGTGCTCACAGCTGGGGTGCAGAGTTCCTTGAATGACCCACGCCTGGTCATCTCCTATGAACCCAGCAGCCTTGAGGCTTCCCAGCAAGCCTCAGTGCTCACCAACCTCACTCAAGAGGAACTGCTGGTCCAGCTGCAGAAGAACATCCACCATGAGGTCCTGGAGGGCAATGTGGGTTATCTACGTGTGGATGACCTCCCGGGGCAGGAGGTACTGAGTGAACTAGGAGGGTTCCTGGTGGACCACGTGTGGAAGCAGCTCATGGGCACTTCCGCCTTGGTGCTGGATCTCCGGCACTGCACTGGAGGCCACGTCTCTGGTATCCCCTATGTCATCTCCTACTTGCACCCTGGAAATAGCGTCGTGCACGTGGACACCATCTACAATCGCCCCTCCAATACCACCACGGAGATCTGGACCTTGCCCAAGGTCCTGGGAGAGCGGTACAGTGCCGACAAGGATGTGGTAGTCCTCACCAGTGGTCGCACAGGAGGTGTGGCTGAGGACATCACCTACATCCTCAAACAGATGCGCAGAGCCATTGTGGTGGGTGAGCGGACTGAGGGGGGTGCTCTAGACCTCCAGAAGCTGAGAATAGGCCAGTCCAACTTCNNNNNNNNNNNGCCTGTGTCCAGGTCCCTGGGGCCTCTGGGCGGAGGCGGACAAACATGGGAGGNNNNNNNNNNNNNNNNNNNNNNNNNNNNNNNAGCTGAGCATGCCCTGGAGAAGGCCCTGGCTATCCTCACCCTACGTCGTGCCCTGCCAGGTGTGGTCCTCCGCCTGCAGGAGGCCCTTCAGGATTACTACACACTGGTGGACCGTGTACCAGCCCTGCTGCACCACCTGGCCAGCATGGACTACTCGGCTGTGGTCTCCGAGGAGGATCTTGTGACTAAGCTCAATGCCGGCTTGCAGGCTGTGTCTGAGGACCCACGGCTCCTGGTGAGGGCCGTCGGGCCCAAAGAAACCTCCTCTGGTCCTGAGGCTGGAGCAGATGACGCCACAGGAATAGACCCCGAGGTACCCAGCAGTGAGGCTGCCCGGAAGGCCCTAGTGGACTCNNNNNNNNNNNNNNNNNNNNNNNNNNNNNNNNNNNNNNNNNNNNNNNNNNNNNNNNNNNNNNNNNNNNNNNNNNNNNNNNNNNNN
>MT418307_S_202211_Yumk_999
NNNNNNNNNNNNNNNNNNNNNNNNNNNNNNNNNNNNNNNNGCGAGATTCTGGGCATCTCAGACCCTCAGACACTGGCACATGTGCTCACAGCTGGGGTGCAGAGTTCCTTGAATGACCCACGCCTGGTCATCTCCTATGAACCCAGCAGCCTTGAGGCTTCCCAGCAAGCCTCAGTGCTCACCAACCTCACTCGAGAGGAACTGCTGGTCCAGCTGCAGAAGAACATCCACCATGAGGTCNNNNNNNNNNNNNNNNNNNNNNNNNNNNNNNNNNNNNNNNNNNNNNNNNNNNNNNNNNNNNNNNNNNNNNNNNNNNNNNNNNNNNNNNNNNNNNNNNNNNNNNNNNNNNNNNNNNNNNNNNNNNNNNNNNNNNNNNNNNNNNNNNNNNNNNNNNNNNNNNNNNNNNNNNNNNNNNNNNNNNNNNNNNNNNNNNNNNNNNNNNNNNNNNNNNNNNNNNNNNNNNNNNNNNNNNNNNNNNNNNNNNNNNNNNNNNNNNNNNNNNNNNNNNNNNNNNNNNNNNNNNNNNNNNNNNNNNNNNNNNNNNNNNNNNNNNNNNNNNNNNNNNNNNNNNNNNNNNNNNNNNNNNNNNNNNNNNNNNNNNNNNNNNNNNNNNNNNNNNNNNNNNNNNNNNNNNNNNNNNNNNNNNNNNNNNNNNNNNNNNNNNNNNNNNNNNNNNNNNNNNNNNNNNNNNNNNNNNNNNNNNNNNNNNNNNNNNNNNNNNNNNNNNNNNNNNNNNNNNNNNNNNNNNNNNGGGAGGGCAGCGGAGTGCTGCCCTGCGTGGGGACACCAGCTGAGCATGCCCTGGAGAAGGCCCTGGCTATCCTCACCCTACGTCGTGCCCTGCCAGGTGTGGTCCTCCGCCTGCAGGAGGCCCTTCAGGATTACTACACACTGGTGGACCGTGTACCAGCCCTGCTGCACCACCTGGCCAGCATGGACTACTCGGCTGTGGTCTCCGAGGAGGATCTTGTGACTAAGCTCAATGCCGGCTTGCAGGCTGTGTCTGAGGACCCACGGCTCCTGGTGAGGGCCGTCGGGCCCAAAGAAACCTCCTCTGGTCCTGAGGCTGGAGCAGATGACGCCACAGGAATAGACCCCGAGGTACCCAGCAGTGAGGCTGCCCGGAAGGCCCTAGTGGACTCNNNNNNNNNNNNNNNNNNNNNNNNNNNNNNNNNNNNNNNNNNNNNNNNNNNNNNNNNNNNNNNNNNNNNNNNNNNNNNNNNNNNN
>MT418306_S_202164_Yumk_1051
NNNNNNNNNNNNNNNNNNNNNNNNNNNNNNNNNNNNNNNNGTGAGATTCTGGGCATCTCAGACCCTCAGACACTGGCACATGTGCTCACAGCTGGGGTGCAGAGTTCCTTGAATGACCCACGCCTGGTCATCTCCTATGAACCCAGCAGCCTTGAGGCTTCCCAGCAAGCCTCAGTGCTCACCAACCTCACTCGAGAGGAACTGCTGGTCCAGCTGCAGAAGAACACTTACCATGAGGTCNNNNNNNNNNNNNNNNNNNNNNNNNNNNNNNNNNNNNNNNNNNNNNNNNNNNNNNNNNNNNNNNNNNNNNNNNNNNNNNNNNNNNNNNNNNNNNNNNNNNNNNNNNNNNNNNNNNNNNNNNNNNNNNNNNNNNNNNNNNNNNNNNNNNNNNNNNNNNNNNNNNNNNNNNNNNNNNNNNNNNNNNNNNNNNNNNNNNNNNNNNNNNNNNNNNNNNNNNNNNNNNNNNNNNNNNNNNNNNNNNNNNNNNNNNNNNNNNNNNNNNNNNNNNNNNNNNNNNNNNNNNNNNNNNNNNNNNNNNNNNNNNNNNNNNNNNNNNNNNNNNNNNNNNNNNNNNNNNNNNNNNNNNNNNNNNNNNNNNNNNNNNNNNNNNNNNNNNNNNNNNNNNNNNNNNNNNNNNNNNNNNNNNNNNNNNNNNNNNNNNNNNNNNNNNNNNNNNNNNNNNNNNNNNNNNNNNNNNNNNNNNNNNNNNNNNNNNNNNNNNNNNNNNNNNNNNNNNNNNNNNNNNNNNNNNGGGAGGGCAGCGGAGTGCTGCCCTGCGTRGGGACACCAGCTGAGCATGCCCTGGAGAAGGCCCTGGCTATCCTCACCCTGCGTCGTGCCCTGCCAGGTGTGGTCCTCCGCCTGCAGGAGGCCCTTCAGGATTACTACACACTGGTGGACCGTGTACCAGCCCTGCTGCACCACCTGGCCAGCATGGACTACTCGGCTGTGGTCTCCGAGGAGGATCTTGTGACTAAGCTCAATGCCGGCTTGCAGGCTGTGTCTGAGGACCCACGGCTCCTGGTGAGGGCCGTCGGGCCCAAAGAAACCTCCTCTRGTCCTGAGGCTGGAGCAGATGACGTCACAGGAATAGACCCCGAGGTACCCAGCAGTRAGGCTGCCCGGAAGGCCCTAGTGGACTCNNNNNNNNNNNNNNNNNNNNNNNNNNNNNNNNNNNNNNNNNNNNNNNNNNNNNNNNNNNNNNNNNNNNNNNNNNNNNNNNNNNNN
>MT418292_S_146655
NNGCATGAAAACAGCAGCTTATTACTCACTAAAGACGGGGTGAATGTAGAAAAGGCTGAATTCCACAATAAAAGCAAACAGTCTGGCTTAGCAAGGAGCCAACCGAGCAGAAGGGCTGAAAGTAAGGAAACATGTAATGAGAGACAGATTCCCAGCAATGAGAAGAAGGCGGAACTGAGTGCTGGTGCCCTCTCTGGGAGACAAGAATCGAATGAACAGAAACCCCCATGCTCTGAGACTCCTAGAGATAATGAAGAGCTTGCTTGGGTCACCCTCAACAGTAGCATTCTGAAAGTGAAGGAGTGGTTTTCCAGAAGTGGTGAAATGTTAACTTTTGATGGTGAAGACGACACGAGGTGTGAGTCAAATGCTGAAGTAGCTGGTGCCGTAGACGTTTCAAATGATGTAAATGGATATCCTTCTTCCAAGAAAACAGACTTGGTCACTGATCCTCATCATGCTTTAATATGTCAAAGTGAAAGAGTCTGCTCCAAACCAGAGACTAATATCAAAGATAAAATATTTGGGAAAACCTATCAGAAGAAGGCAGGCCTCCCTAATTTGAGCCATGTAACTGAAAATCTAATTATAGGAGCATTTGCCAAAGAACCACAAAAAGCCCAAGAGCAACCATTCACAAATAAATTAAAGCNNNNNNNNNNNNNNNNNNNNNNNNNNNNNNNNNNN
>MT418290_S_146639
NNGCATGAAAACAGCAGCTTATTACTCACTAAAGACGGGGTGAATGTAGAAAAGGCTGAATTCCACAATAAAAGCAAACAGTCTGGCTTAGCAAGGAGCCAACCGAGCAGAAGGGCTGAAAGTAAGGAAACATGTAATGAGAGACAGATTCCCAGCAATGAGAAGAAGGCGGAACTGAGTGCTGGTGCCCTCTCTGGGAGACAAGAATCGAATGAACCGAAACCCCCATGCTCTGAGACTCCTAGAGATAATGAAGAGCTTGCTTGGGTCACCCTCAACAGTAGCATTCTGAAAGTGAAGGAGTGGTTTTCCAGAAGTGGTGAAATGTTAACTTTTGATGGTGAAGACGACACGAGGTGTGAGTCAAATGCTGAAGTAGCTGGTGCCGTAGACGTTTCAAATGATGTAAATGGATATCCTTCTTCCAAGAAAACAGACTTGGTCACTGATCCTCATCATGCTTTAATATGTCAAAGTGAAAGAGTCTGCTCCAAACCAGAGACTAATATCAAAGATAAAATATTTGGGAAAACCTATCAGAAGAAGGCAGGCCTCCCTAATTTGAGCCATGTAACTGAAAATCTAATTATAGGAGCATTTGCCAAAGAACCACAAAAAGCCCAAGAGCAACCATTCACAAATAAATTAAAGCNNNNNNNNNNNNNNNNNNNNNNNNNNNNNNNNNNN
>MT418291_S_146650
NNGCATGAAAACAGCAGCTTATTACTCACTAAAGACGGGGTGAATGTAGAAAAGGCTGAATTCCACAATAAAAGCAAACAGTCTGGCTTAGCAAGGAGCCAACCGAGCAGAAGGGCTGAAAGTAAGGAAACATGTAATGAGAGACAGATTCCCAGCAATGAGAAGAAGGCGGAACTGAGTGCTGGTGCCCTCTCTGGGAGACAAGAATCGAATGAACCGAAACCCCCATGCTCTGAGACTCCTAGAGATAATGAAGAGCTTGCTTGGGTCACCCTCAACAGTAGCATTCTGAAAGTGAAGGAGTGGTTTTCCAGAAGTGGTGAAATGTTAACTTTTGATGGTGAAGACGACACGAGGTGTGAGTCAAATGCTGAAGTAGCTGGTGCCGTAGACGTTTCAAATGATGTAAATGGATATCCTTCTTCCAAGAAAACAGACTTGGTCACTGATCCTCATCATGCTTTAATATGTCAAAGTGAAAGAGTCTGCTCCAAACCAGAGACTAATATCAAAGATAAAATATTTGGGAAAACCTATCAGAAGAAGGCAGGCCTCCCTAATTTGAGCCATGTAACTGAAAATCTAATTATAGGAGCATTTGCCAAAGAACCACAAAAAGCCCAAGAGCAACCATTCACAAATAAATTAAAGCNNNNNNNNNNNNNNNNNNNNNNNNNNNNNNNNNNN
>MT418299_S_202206_Yumk_20_1977
NNGCATGAGAACAGCAGCTTATTACTCACTAAAGACGGGATGGATGTAGAAAAGGCTGAATTCCATAATAAAAGCAAACAGTCTGGCTTAGCAAGAAGCCAAGCGAGCAGAAGGGCTGAAAGTAAGGAAACATGTAATGAGAGACAGATTCCCAGCAATGAGAAGAAGGCGGAACTGAGTGCTGGTGCCCTCTCTGGGAGACAAGAATCGAATGAACAGAAACCCCCATGCTCTGAGACTCCTAGAGATAATGAAGAGCTTGCTTGGGTCACCCTCAACAGTAGCATTCTGAAAGTGAAGGAGTGGTTTTCCAGAAGTGGTGAAATGTTAACTTTTGATGGTGAAGACGACACGAGGTGTGAGTCAAATGCTGAAGTAGCNNNNNNNNNNNNNNNNNNNNNNNNNNNNNNNNNNNNNNNNNNNNNNNNNNNNNNNNNNNNNNNNNNNNNNNNNNNNNNNNNNNNNNNNNNNNNNNNNNNNNNNNNNNNNNNNNNNNNNNNNNNNNNNNNNNNNNNNNNNNNNNNNNNNNNNNNNNNNNNNNNNNNNNNNNNNNNNNNNNNNNNNNNNNNNNNNNNNNNNNNNNNNNNNNNNNNNNNNNNNNNNNNNNNNNNNNNNNNNNNNNNNNNNNNNNNNNNNNNNNNNNNNNNNNNNNNNNNNNNNNNNNNNNNNNNNNNNNNNNNNNNNNNN
>MT418301_S_148425
NNGCATGAGAACAGCAGCTTATTACTCACTAAAGACGGGATGGATGTAGAAAAGGCTGAATTCCATAATAAAAGCAAACAGTCTGGCTTAGCAAGAAGCCAACCGAGCAGAAGGGCTGAAAGTAAGGAAACATGTAATGAGAGACAGATTCCCAGCAATGAGAAGAAGGCGGAACTGAGTGCTGGTGCCCTCTCTGGGAGACAAGAATCGAATGAACAGAAACCCCCATGCTCTGAGACTCCTAGAGATAATGAAGAGCTTGCTTGGGTCACCCTCAACAGTAGCATTCTGAAAGTGAAGGAGTGGTTTTCCAGAAGTGGTGAAATGTTAACTTTTGATGGTGAAGACGACACGAGGTGTGAGTCAAATGCTGAAGTAGCTGGTGCCGTAGACGTTTCAAATGATGTAAATGGATATCCTTCTTCCAAGAAAACAGACTTGGTCACTGATCCTCATCATGCTTTAATATGTCAAAGTGAAAGAGTCTGCTCCAAACCAGAGACTAATATCAAAGATAAAATATTTGGGAAAACCTATCAGAAGAAGGCAGGCCTCCCTAATTTGAGCCATGTAACTGAAAATCTAATTATAGGAGCATTTGCCAAGGAACCACAAAAAGCTCAAGAGCAACCATTCACAANNNNNNNNNNNNNNNNNNNNNNNNNNNNNNNNNNNNNNNNNNNNNNN
>MT418300_S_148426
NNGCATGAGAACAGCAGCTTATTACTCACTAAAGACGGGATGGATGTAGAAAAGGCTGAATTCCATAATAAAAGCAAACAGTCTGGCTTAGCAAGAAGCCAACCGAGCAGAAGGGCTGAAAGTAAGGAAACATGTAATGAGAGACAGATTCCCAGCAATGAGAAGAAGGCGGAACTGAGTGCTGGTGCCCTCTCTGGGAGACAAGAATCGAATGAACAGAAACCCCCATGCTCTGAGACTCCTAGAGATAATGAAGAGCTTGCTTGGGTCACCCTCAACAGTAGCATTCTGAAAGTGAAGGAGTGGTTTTCCAGAAGTGGTGAAATGTTAACTTTTGATGGTGAAGACGACACGAGGTGTGAGTCAAATGCTGAAGTAGCTGGTGCCGTAGACGTTTCAAATGATGTAAATGGATATCCTTCTTCCAAGAAAACAGACTTGGTCACTGATCCTCATCATGCTTTAATATGTCAAAGTGAAAGAGTCTGCTCCAAACCAGAGACTAATATCAAAGATAAAATATTTGGGAAAACCTATCAGAAGAAGGCAGGCCTCCCTAATTTGAGCCATGTAACTGAAAATCTAATTATAGGAGCATTTGCCAAGGAACCACAAAAAGCTCAAGAGCAACCATTCACAAATAAATTAAAGCNNNNNNNNNNNNNNNNNNNNNNNNNNNNNNNNNNN
>MT418298_S_148433
NNGCATGAGAACAGCAGCTTATTACTCACTAAAGACGGGATGGATGTAGAAAAGGCTGAATTCCATAATAAAAGCAAACAGTCTGGCTTAGCAAGAAGCCAACCGAGCAGAAGGGCTGAAAGTAAGGAAACATGTAATGAGAGACAGATTCCCAGCAATGAGAAGAAGGCGGAACTGAGTGCTGGTGCCCTCTCTGGGAGACAAGAATCGAATGAACAGAAACCCCCATGCTCTGAGACTCCTAGAGATAATGAAGAGCTTGCTTGGGTCACCCTCAACAGTAGCATTCTGAAAGTGAAGGAGTGGTTTTCCAGAAGTGGTGAAATGTTAACTTTTGATGGTGAAGACGACACGAGGTGTGAGTCAAATGCTGAAGTAGCTGGTGCCGTAGACGTTTCAAATGATGTAAATGGATATCCTTCTTCCAAGAAAACAGACTTGGTCACTGATCCTCATCATGCTTTAATATGTCAAAGTGAAAGAGTCTGCTCCAAACCAGAGACTAATATCAAAGATAAAATATTTGGGAAAACCTATCAGAAGAAGGCAGGCCTCCCTAATTTGAGCCATGTAACTGAAAATCTAATTATAGGAGCATTTGCCAAGGAACCACAAAAAGCTCAAGAGCAACCATTCACAAATAAATTAAAGCNNNNNNNNNNNNNNNNNNNNNNNNNNNNNNNNNNN
>MT418297_S_148430
NNGCATGAGAACAGCAGCTTATTACTCACTAAAGACGGGATGGATGTAGAAAAGGCTGAATTCCATAATAAAAGCAAACAGTCTGGCTTAGCAAGAAGCCAACCGAGCAGAAGGGCTGAAAGTAAGGAAACATGTAATGAGAGACAGATTCCCAGCAATGAGAAGAAGGCGGAACTGAGTGCTGGTGCCCTCTCTGGGAGACAAGAATCGAATGAACAGAAACCCCCATGCTCTGAGACTCCTAGAGATAATGAAGAGCTTGCTTGGGTCACCCTCAACAGTAGCATTCTGAAAGTGAAGGAGTGGTTTTCCAGAAGTGGTGAAATGTTAACTTTTGATGGTGAAGACGACACGAGGTGTGAGTCAAATGCTGAAGTAGCTGGTGCCGTAGACGTTTCAAATGATGTAAATGGATATCCTTCTTCCAAGAAAACAGACTTGGTCACTGATCCTCATCATGCTTTAATATGTCAAAGTGAAAGAGTCTGCTCCAAACCAGNNNNNNNNNTCAAAGATAAAATATTTGGGAAAACCTATCAGAAGAAGGCAGGCCTCCCTAATTTGAGCCATGTAACTGAAAATCTAATTATAGGAGCATTTGCCAAGGAACCACAAAAAGCTCAAGAGCAACCATTCACAAATAAATTAAAGCNNNNNNNNNNNNNNNNNNNNNNNNNNNNNNNNNNN
>MT418296_S_142916
NNGCCTGAGAACAGCAGCTTATTACTCACTAAAGACGGGATGAATGTAGAAAAGGCTGAATTCCATAATAAAAGCAAACAGTCTGGCTTAGCAAGAAGCCAACCGAGCAGAAGGGCTGAAAGTAAGGAAACATGTAATGAGAGACAGATTCCCAGCAATGAGAAGAAGGCGGAACTGAGTGCTGGTGCCCTCTCTGGGAGACAAGAATCGAATGAACAGAAACCCCCATGCTCTGAGACTCCTAGAGATAATGAAGAGCTTGCTTGGGTCACCCTCAACAGTAGCATTCTGAAAGTGAAGGAGTGGTTTTCCAGAAGTGGTGAAATGTTAACTTTTGATGGTGAAGACGACACGAGGTGTGAGTCAAATGCTGAAGTAGCTGGTGCCGTAGACGTTTCAAATGATGTAAATGGATATCCTTCTTCCGAGAAAACAGACTTGGTCACTGATCCTCATCATGCTTTAATATGTCAAAGTGAAAGAGTCTGCTCCAAACCAGAGACTAATATCAAAGATAAAATATTTGGGAAAACCTATCAGAAGAAGGCAGGCCTCCCTAATTTGAGCCATGTAACTGAAAATCTAATTATAGGAGCATTTGCCAAGGAACCACAAAAAGCTCAAGAGCAACCATTCACAAATAAATTAAAGCNNNNNNNNNNNNNNNNNNNNNNNNNNNNNNNNNNN
>MT418295_S_142914
NNGCCTGAGAACAGCAGCTTATTACTCACTAAAGACGGGATGAATGTAGAAAAGGCTGAATTCCATAATAAAAGCAAACAGTCTGGCTTAGCAAGAAGCCAACCGAGCAGAAGGGCTGAAAGTAAGGAAACATGTAATGAGAGACAGATTCCCAGCAATGAGAAGAAGGCGGAACTGAGTGCTGGTGCCCTCTCTGGGAGACAAGAATCGAATGAACAGAAACCCCCATGCTCTGAGACTCCTAGAGATAATGAAGAGCTTGCTTGGGTCACCCTCAACAGTAGCATTCTGAAAGTGAAGGAGTGGTTTTCCAGAAGTGGTGAAATGTTAACTTTTGATGGTGAAGACGACACGAGGTGTGAGTCAAATGCTGAAGTAGCTGGTGCCGTAGACGTTTCAAATGATGTAAATGGATATCCTTCTTCCGAGAAAACAGACTTGGTCACTGATCCTCATCATGCTTTAATATGTCAAAGTGAAAGAGTCTGCTCCAAACCAGAGACTAATATCAAAGATAAAATATTTGGGAAAACCTATCAGAAGAAGGCAGGCCTCCCTAATTTGAGCCATGTAACTGAAAATCTAATTATAGGAGCATTTGCCAAGGAACCACAAAAAGCTCAAGAGCAACCATTCACAAATAAATTAAAGCNNNNNNNNNNNNNNNNNNNNNNNNNNNNNNNNNNN
>MT418294_S_202211_Yumk_999
NNGCCTGAGAACAGCAGCTTATTACTCACTAAAGACGGGATGAATGTAGAAAAGGCTGAATTCCATAATAAAAGCAAACAGTCTGGCTTAGCAAGAAGCCAACCGAGCAGAAGGGYTGAAAGTAAGGAAACATGTAATGAGAGACAGATTCCCAGCAATGAGAAGAAGGCGGAACTGAGNNNNNNNNNNNNNNNNNNNNNNNNNNNNNNNNNNNNNNNNNNNNNNNNNNNNNNNNNNNNNNNNNNNNNNNNNNNNNNNNNNNNNNNNNNNNNNNNNNNNNNNNNNNNNNNNNNNNNNNNNNNNNNNNNNNNNNNNNNNNNNNNNNNNNNNNNNNNNNNNNNNNNNNNNGACACGAGGTGTGAGTCAAATGCTGAAGTAGCTGGTGCCGTAGACGTTTCAAATGATGTAAATGGATATCCTTCTTCCGAGAAAACAGACTTGGTCACTGATCCTCATCATGCTTTAATATGTCAAAGTGAAAGAGTCTGCTCCAAACCAGAGACTAATATCAAAGATAAAATATTTGGGAAAACCTATCAGAAGAAGGCAGGCCTCCCTAATTTGAGCCATGTAACTGAAAATCTAATTATAGGAGCATTTGCCAAGGAACCACAAAAAGCTCAAGAGCAACCATTCACAAATAAATTAAAGCNNNNNNNNNNNNNNNNNNNNNNNNNNNNNNNNNNN
>MT418293_S_202164_Yumk_1051
NNGCATGAGAACAGCAGCTTATTACTCACTAAAGACGGGATGAATGTAGAAAAGGCTGAATTCTATAATAAAAGCAAACTGTCTGGCTTAGCAAGAAGCCAACCGAGCAGAAGGGCTGAAAGTAAGGAAACATGTAATGAGAGACAGATTCCCAGTAATGAGAAGAAGGCGGAACTGAGTGCTGGTGCCCTCTCTGGNNNNNNNNNNNNNNNNNNNNNNNNNNNNNNNNNNNNNNNNNNNNNNNNNNNNNNNNNNNNNNNNNNNNNNNNNNNNNNNNNNNNNNNNNNNNNNNNNNNNNNNNNNNNNNNNNNNNNNNNNNNNNNNNNNNNNNNNNNNNNNNNNNNNNNNNNNNNNNNNNNNNNNNNNNNNNNNNNNNNNNNNNNNNNNNNNNNNNNNNNNNNNNNNNNNNNNNNNNNNNNNNNNNNNNNNNNNNNNNNNNNNNNNNNNNNNNNNNNNNNNNNNNNNNNNNNNNNNNNNNNNNNNNNNNNNNNNNNNNNNNNNNNNNNNNNNNNNNNNNNNNNNNNNNNNNNNNNNNNNNNNNNNNNNNNNNNNNNNNNNNNNNNNNNNNNNNNNNNNNNNNNNNNNNNNNNNNNNNNNNNNNNNNNNNNNNNNNNNNNNNNNNNNNNNNNNNNNNNNNNNNNNNNNNNNNNNNNNNNNNNNNNNNNNNNNNNNNNNNNNNNNNNNNNN
